# Supplementary material for: Transcriptional pathways across colony biofilm models in the symbiont Vibrio fischeri
Source: mSystems. 2023 Dec 21;9(1):e00815-23. doi: 10.1128/msystems.00815-23 (PMC10804989; doi:10.1128/msystems.00815-23)
Supplement: Supplemental Tables — Tables S1 to S6. [file msystems.00815-23-s0002.xlsx]

## Sheet: Table S1
Table S1: Expression of Critical Motility Genes in Both Models
ORF_ID	RscS_logFC	RscS_FDR	Predicted_Function	∆binK_Ca_logFC	∆binK_Ca_FDR
VF_0387	0.611416	0.0227819	RNA polymerase sigma 54 sigma N factor	0.315355	0.217484
VF_0534	-0.247977	0.206952	methyl-directed mismatch repair protein	-0.212585	0.307566
VF_0714	-1.93719	5.59e-06	flagellar motor protein MotA1	-0.622859	0.0103806
VF_0715	-2.6769	1.68e-06	flagellar motor protein MotB1	-0.449029	0.0169134
VF_0926	-0.802203	0.00418233	flagellar motor protein MotY	0.130103	0.704712
VF_1491	-0.986433	0.00121065	ATPase involved in DNA repair	-0.694978	0.00280056
VF_1826	-0.705274	0.00218887	chemotaxis coupling protein CheW	-0.20065	0.213966
VF_1830	-1.14957	0.000726589	chemotaxis response regulator protein-glutamate methylesterase CheB	-1.10274	0.000108726
VF_1831	-1.0859	0.000698638	chemotactic sensory histidine kinase CheA in two-component regulatory system with CheB and CheY	-0.952312	0.000356552
VF_1832	-1.27859	0.000145918	chemotaxis regulator CheZ protein phosphatase for CheY	-0.997329	0.0134582
VF_1833	-1.01865	0.000296435	chemotaxis regulator CheY transmits signal to flagellar motor component	-1.0913	0.000426305
VF_1834	-1.11307	0.00014164	RNA polymerase sigma-28 sigma-F FliA factor	-0.399807	0.130594
VF_1835	-0.283412	0.192274	flagellar synthesis regulator FlhG conserved domain COG0455	-0.166823	0.291647
VF_1836	-0.231474	0.252263	flagellar regulator FlhF GTP-binding protein	0.0975012	0.56041
VF_1837	0.0155357	0.938905	flagellar export pore protein FlhA	-0.0348589	0.834955
VF_1840	-0.571198	0.336399	flagellar export pore protein FliR	-0.384949	0.448616
VF_1844	-1.43543	6.04e-05	flagellar motor switch component FliN	-1.20917	0.000231922
VF_1845	-1.74402	0.000191759	flagellar motor switch protein FliM	-2.39046	0.000361138
VF_1846	-0.177475	0.437878	flagellar basal body-associated protein FliL1	-1.15276	0.0216143
VF_1847	-0.969048	0.000400324	flagellar hook length control protein FliK	-1.59313	2.02e-05
VF_1849	-0.211946	0.304996	flagellum-specific ATP synthase FliI	-0.476205	0.0195117
VF_1850	-0.0288619	0.910292	flagellar assembly protein FliH negative regulator of FliI	0.18289	0.395752
VF_1851	-0.525137	0.0286992	flagellar motor switch protein FliG	-0.429951	0.0425632
VF_1852	-0.34603	0.164014	flagellar M ring protein FliF	-0.951038	0.000306426
VF_1854	-0.918093	0.00171671	two-component response regulator FlrC	-1.55218	0.000136606
VF_1855	-1.04121	0.00142337	sensory histidine kinase FlrB	-1.56216	1.86e-05
VF_1856	-0.643707	0.00658821	sigma-54-dependent transcriptional activator FlrA	-0.35888	0.0599756
VF_1860	-0.703246	0.0685531	flagellar hook-associated protein 2 FliD	-2.22812	0.0168647
VF_1868	0.0279702	0.944265	flagellar hook-associated protein 1 FlgK	-2.42455	0.0219821
VF_1870	-0.957598	0.00063136	flagellar basal body P ring protein flgI	-0.716623	0.00324931
VF_1871	0.217042	0.426851	flagellar basal body L ring protein FlgH	-1.451	0.0393596
VF_1872	-0.23985	0.508838	flagellar distal rod protein FlgG	-2.82433	0.0334018
VF_1873	-0.0452861	0.910292	flagellar proximal rod protein FlgF	-2.35839	0.0382336
VF_1874	-0.577873	0.0109286	flagellar hook protein FlgE	-1.228	0.00749553
VF_1875	0.0531069	0.85134	flagellar hook capping protein FlgD	-1.42683	0.0293367
VF_1882	-0.88196	0.000289164	chaperone FlgN	-0.774221	0.000657506
VF_1883	-0.686023	0.00650117	conserved hypothetical protein	-0.965619	0.00804263
VF_1884	-0.431236	0.0665603	conserved hypothetical protein	-1.42685	0.0321059
VF_1885	-0.050051	0.809022	conserved hypothetical protein	-0.52368	0.0598121
VF_2317	-3.04531	4.11e-05	flagellar motor protein MotX	-0.334733	0.13716
VF_2326	0.00154913	0.995324	N-acetylmuramoyl-l-alanine amidase II	0.0494508	0.752622
VF_A0430	0.886214	0.000422771	calcium-binding protein involved in chromosome partioning	1.07312	9.59e-05
VF_A0432	0.432258	0.0517755	fused chromosome partitioning protein: predicted nucleotide hydrolase	0.353752	0.0579155

## Sheet: Table S2
Table S2: Expression of Cyclic-di-GMP Synthesis and Degradation Enzymes in Both Models
Diguanylate Cyclases (DGCs)
ORF_ID	RscS_logFC	RscS_FDR	∆binK_Ca_logFC	∆binK_Ca_FDR	Cyclic_di_GMP_function
VF_0596	0.377639	0.0565111	-0.286064	0.157323	DGC
VF_0989	0.670503	0.00266752	0.226642	0.136149	DGC
VF_1200	0.3023	0.15512	0.0340104	0.871787	DGC
VF_1245	-0.726948	0.00165499	-0.321895	0.0658425	DGC
VF_1350	-1.8647	3.09e-06	-1.32739	3.02e-05	DGC
VF_1515	0.338504	0.0678915	0.402695	0.0212259	DGC
VF_1561	-0.630616	0.00366736	-0.0914981	0.555348	DGC
VF_1639	1.12408	0.000145918	0.814933	0.000555308	DGC
VF_2261	-0.0102628	0.96131	-0.0974649	0.527305	DGC
VF_2362	0.200086	0.25069	0.679779	0.000927953	DGC
VF_A0056	-0.0487892	0.825875	-0.104203	0.561849	DGC
VF_A0057	-0.353893	0.110304	-0.0908941	0.685646	DGC
VF_A0152	1.14561	0.000149879	0.97418	0.000159831	DGC
VF_A0155	0.082591	0.704056	0.096987	0.577632	DGC
VF_A0276	0.465516	0.0346169	0.235719	0.162729	DGC
VF_A0323	0.165453	0.524532	0.0562156	0.834925	DGC
VF_A0342	0.805873	0.0782334	0.000709007	0.997608	DGC
VF_A0343	1.52865	0.000622423	0.241005	0.271154	DGC
VF_A0368	-0.0193189	0.945459	-0.337164	0.0772881	DGC
VF_A0381	0.0262649	0.887648	0.31442	0.0838258	DGC
VF_A0398	-0.937609	0.000830027	-0.741996	0.00148983	DGC
VF_A0476	1.74427	0.00122723	-0.711413	0.0148395	DGC
VF_A0567	-0.603852	0.00558055	0.235633	0.188834	DGC
VF_A0692	0.144551	0.52216	0.289658	0.0648224	DGC
VF_A0796	-0.228461	0.374563	-0.0354236	0.8779	DGC
VF_A0959	-0.558052	0.0132401	-0.320389	0.047151	DGC
VF_A0976	0.199431	0.411828	-0.239011	0.233114	DGC
VF_A1012	-0.6093	0.00380905	-0.384573	0.0272588	DGC
Phosphodiesterases (PDEs)
ORF_ID	RscS_logFC	RscS_FDR	∆binK_Ca_logFC	∆binK_Ca_FDR	Cyclic_di_GMP_function
VF_0087	0.0779783	0.655701	0.256913	0.107192	PDE
VF_0091	0.61174	0.0310016	0.367457	0.139929	PDE
VF_1367	-0.685751	0.00571281	-0.218101	0.310582	PDE
VF_1603	0.144569	0.560691	-0.211173	0.192732	PDE
VF_2480	0.258489	0.119585	0.37906	0.0456118	PDE
VF_A0344	-0.00428191	0.988814	-0.131446	0.39061	PDE
VF_A0506	-0.891115	0.000742962	-0.445544	0.012412	PDE
VF_A0526	1.69568	0.00455559	0.76601	0.022607	PDE
VF_A0551	-0.474518	0.0194418	-0.415147	0.033794	PDE
VF_A0706	0.388386	0.0981349	0.164309	0.346999	PDE
VF_A0879	1.42929	0.00122273	0.380909	0.080953	PDE
VF_A1014	-0.801537	0.00905306	0.419896	0.158596	PDE
VF_A1038	1.09886	0.000162819	1.15866	9.21e-05	PDE
VF_A1076	1.38899	0.0437251	0.796612	0.314079	PDE
Diguanylate Cyclase/ Phosphodiesterases (DGC/PDEs)
ORF_ID	RscS_logFC	RscS_FDR	∆binK_Ca_logFC	∆binK_Ca_FDR	Cyclic_di_GMP_function
VF_0094	-1.89215	1.15e-05	-1.23543	8.61e-05	DGC/PDE
VF_A0244	-0.994362	0.000358628	-0.807235	0.00151962	DGC/PDE
VF_A0475	1.42688	0.000785433	-0.47023	0.0111466	DGC/PDE
VF_0985	1.09543	0.00108356	1.37001	0.000633094	DGC/PDE
VF_0494	0.250776	0.232343	0.29681	0.110169	DGC/PDE

## Sheet: Table S3
Table S3: Model Specific Gene Targets
rscS* Upregulated Genes
ORF_ID	dbinK_Ca_logFC	dbinK_Ca_FDR	Predicted_Function	rscS_logFC	rscS_FDR
VF_B0026	-0.400618	0.051931	hypothetical protein	1.25554	0.00300201
VF_A0221	-0.831584	0.0566859	lipoprotein putative	1.44423	0.0129584
VF_A0882	0.453945	0.0589241	endo-1,4-D-glucanase	1.41562	0.000215953
VF_0354	0.473174	0.0593418	membrane protein putative	1.19438	0.000280438
VF_0367	0.686911	0.0609597	MSHA pilin protein MshC	1.07406	0.00234641
VF_A0402	0.356463	0.0620792	purine nucleoside phosphorylase deoD-type 2	1.06562	0.00121065
VF_T0069	-1.04134	0.0647279	tRNA-Glu	2.13431	0.000297468
VF_B0030	-0.54246	0.0660572	hypothetical protein	2.24871	2.62e-05
VF_A0870	0.56914	0.067671	toxin coregulated pilus biosynthesis protein TcpD	1.72128	0.000287811
VF_A0082	-0.590983	0.0747526	dimethyl sulfoxide reductase anaerobic subunit A	1.18085	0.000206673
VF_0876	0.483316	0.0802483	hypothetical protein	1.03478	0.00186759
VF_A0879	0.380909	0.080953	EAL domain protein	1.42929	0.00122273
VF_A0125	0.612131	0.0818272	rhodanese-related sulfurtransferase	1.18249	0.0165843
VF_0854	0.522907	0.0886337	hypothetical protein	1.16637	0.00042596
VF_B0039	-0.390895	0.0907017	VirB4 ATPase	1.77322	0.000447094
VF_A1073	0.728319	0.101631	methyl-accepting chemotaxis protein	1.00362	0.032612
VF_1971	0.594557	0.11451	acetoin utilization AcuB protein	1.03208	0.000692936
VF_B0016	0.303625	0.115844	hypothetical protein	1.76628	0.00154109
VF_B0031	-0.502225	0.124259	hypothetical protein	2.08697	0.000245419
VF_A0231	0.385951	0.125668	hypothetical protein	1.32983	0.0058407
VF_2052	-0.498223	0.13247	magnesium transporter MgtE	1.40134	0.0023731
VF_A0083	-0.2812	0.137011	twin-argninine leader-binding protein for DmsA and TorA	1.49965	9.71e-06
VF_B0023	0.413579	0.141811	hypothetical protein	1.85289	3.53e-05
VF_B0024	-0.863374	0.143583	hypothetical protein	3.22411	7.15e-05
VF_A0867	0.254334	0.171806	toxin coregulated pilus biosynthesis protein TcpE	1.35512	0.000399473
VF_A0928	0.372607	0.176714	conserved inner membrane protein	1.41934	0.000186768
VF_2469	0.500526	0.18548	general secretion pathway protein I	1.00712	0.0287089
VF_A0220	-0.483439	0.193952	general secretion pathway protein D	1.86319	0.00153635
VF_0370	0.446581	0.198001	MSHA biogenesis protein MshP	1.02891	0.00446195
VF_2096	0.402972	0.210181	hypothetical protein	1.01831	0.00591379
VF_0108	0.343947	0.220152	hypothetical protein	1.0094	0.003881
VF_A0232	0.438952	0.223679	hypothetical protein	1.22452	0.0122508
VF_2336	-0.559675	0.232785	fumarate reductase anaerobic membrane anchor subunit	1.13891	0.0301006
VF_A0878	0.295461	0.23896	hypothetical protein	1.26859	0.0147083
VF_A1140	0.400661	0.24156	hypothetical protein	1.07124	0.00348928
VF_A0477	-0.424186	0.251666	hypothetical protein	1.55207	0.00139997
VF_A0871	0.539384	0.255614	hypothetical protein	1.41533	0.010687
VF_A1071	0.335275	0.259049	methyl-accepting chemotaxis protein putative aerotaxis receptor	1.65385	0.00227035
VF_1956	0.261879	0.266324	1-deoxy-D-xylulose 5-phosphate reductoisomerase	1.01006	0.00109666
VF_A1102	0.296449	0.267038	site-specific recombinase phage integrase family	1.15208	0.000180006
VF_B0008	-0.319755	0.271062	hypothetical protein	1.76405	0.000584757
VF_A0343	0.241005	0.271154	GGDEF domain protein	1.52865	0.000622423
VF_B0041	-0.553164	0.298841	channel protein VirB9	2.08526	0.00187384
VF_A1076	0.796612	0.314079	EAL domain protein	1.38899	0.0437251
VF_B0043	-0.48021	0.337455	VirB11 ATPase	1.7291	0.000622423
VF_B0032	-0.474281	0.343912	transporter	2.48913	7.15e-05
VF_B0037	-0.291695	0.427642	hypothetical protein	2.26897	0.000825165
VF_0047	0.35664	0.42879	conserved protein	1.16457	0.0179042
VF_A0473	0.155431	0.445892	transcriptional regulatory protein TcpP	1.88571	0.00581591
VF_A0712	0.230515	0.552261	hypothetical protein	1.09583	0.00569408
VF_A0474	-0.189509	0.558354	TcpH protein	2.33962	0.00154595
VF_A1193	0.111828	0.632647	hypothetical protein	1.06089	0.0074373
VF_B0048	0.151984	0.678648	hypothetical protein	1.4496	0.00319743
VF_2156	-0.0859288	0.812742	fructuronate transporter	1.28726	0.00234641
VF_0004	-0.146556	0.81413	ribonuclease P protein component	1.60854	0.00455559
VF_B0021	0.100225	0.86869	hypothetical protein	5.03899	0.00109666
VF_A1126	-0.0725018	0.918767	AraC family transcriptional regulator	1.49613	0.0064761
VF_A1127	-0.0330754	0.936056	hypothetical protein	2.06968	0.000313052
VF_A0234	0.0258313	0.951895	hypothetical protein	1.65543	0.00113969
VF_A0877	-0.00955058	0.967065	chromosome partitioning protein ParA	2.32287	0.000625921
VF_B0047	0.0136489	0.985459	outer membrane protein	3.1602	2.01e-05
rscS* Downregulated Genes
ORF_ID	dbinK_Ca_logFC	dbinK_Ca_FDR	Predicted_Function	rscS_logFC	rscS_FDR
VF_A0946	-0.867592	0.0501035	hypothetical protein	-1.15385	0.0493493
VF_A1049	-0.65711	0.0533518	N-ethylmaleimide reductase FMN-linked	-1.77382	0.00127266
VF_1540	-0.352919	0.0607772	suppressor/enhancer of lin-12	-1.18074	3.54e-05
VF_1763	-0.423613	0.0643489	arginine-tRNA-protein transferase	-1.14932	0.00025339
VF_1613	-0.557047	0.0675516	phosphate transport ATP-binding protein PstB	-1.29264	0.000287803
VF_0788	-0.680342	0.0717963	conserved protein with NAD(P)-binding Rossmann-fold domain	-1.0382	0.0347878
VF_A0758	-0.824188	0.0808296	hypothetical membrane protein	-2.82622	0.00891406
VF_2003	-0.339738	0.0903607	hypothetical protein	-1.09597	0.00113578
VF_A0099	-0.621301	0.0907091	glutamate synthase	-1.05934	0.0129279
VF_A0849	-0.546775	0.0924986	glutathione transferase-like protein possibly involved in glutathionylspermidine metabolism	-1.33209	0.000541015
VF_A0652	-0.305215	0.0927085	hypothetical protein	-1.03163	0.00109666
VF_A0834	-0.258673	0.0927301	NirV precursor	-1.32517	9.79e-05
VF_1569	-0.556206	0.0953265	hypothetical protein	-1.39707	0.000278408
VF_2042	0.318977	0.0992822	methyl-accepting chemotaxis protein	-2.1931	0.000147262
VF_A0428	-0.273432	0.101547	conserved inner membrane protein	-1.16316	5.87e-05
VF_A1089	-0.686609	0.111449	ABC transporter permease protein	-1.04676	0.040585
VF_1536	-0.310744	0.118307	inner membrane protein	-1.02892	0.00186759
VF_0745	-0.328484	0.120557	D-alanyl-D-alanine carboxypeptidase %28penicillin-binding protein 5%29	-1.13902	0.000275261
VF_A0757	-0.799839	0.123696	hypothetical membrane protein	-3.15514	0.00264382
VF_1834	-0.399807	0.130594	RNA polymerase sigma-28 sigma-F FliA factor	-1.11307	0.00014164
VF_0178	-0.51885	0.131649	3-deoxy-D-manno-octulosonate cytidylyltransferase	-1.0629	0.0157352
VF_2317	-0.334733	0.13716	flagellar motor protein MotX	-3.04531	4.11e-05
VF_0512	-0.74884	0.141676	Flp pilus assembly protein CpaB family	-1.57651	0.0288446
VF_1980	-0.435568	0.150329	hypothetical protein	-1.01153	0.00345068
VF_A0186	-0.585304	0.162345	flagellar motor protein MotA2	-1.0758	0.0124999
VF_0170	-0.346925	0.165972	predicted polisoprenol-linked O-antigen transporter	-1.07657	0.000997323
VF_2649	-0.224165	0.166712	hypothetical protein	-1.247	0.00019933
VF_A0899	-0.658763	0.168156	arylsulfatase	-1.59171	0.0016286
VF_A1087	-0.476916	0.168836	ABC transporter substrate-binding protein	-1.32357	0.00300201
VF_1189	-0.295376	0.17338	GTP cyclohydrolase II	-1.31245	0.000302787
VF_0019	-0.296169	0.176366	sulfur transfer protein TusA	-1.09397	0.00575882
VF_A1090	-0.726881	0.198067	ABC transporter permease protein	-1.78376	0.00431192
VF_2026	-0.572582	0.213203	putative phage tail protein	-1.13522	0.0301085
VF_0161	-0.300368	0.239902	hypothetical protein	-1.83369	1.19e-05
VF_1917	-0.19069	0.250821	lipoprotein	-1.18222	0.000223257
VF_A0187	-0.306877	0.255614	flagellar motor protein MotB2	-1.12074	0.000488298
VF_2392	0.245287	0.258484	hypothetical protein	-1.85942	5.12e-06
VF_A0413	-0.667755	0.260124	hypothetical protein	-1.04301	0.00887481
VF_A0213	-0.36582	0.300592	sulfatase family protein	-1.29485	0.0175736
VF_2092	0.248998	0.33102	anti-sigmaE factor inner membrane	-1.08158	0.00218321
VF_0912	-0.541329	0.340608	conserved protein	-1.31242	0.0175736
VF_2093	-0.23049	0.351965	RNA polymerase sigma-24 sigma-E factor	-1.2818	0.000704408
VF_T0051	-0.314306	0.353295	tRNA-Leu	-1.27793	0.00228618
VF_A0532	-0.201695	0.367892	hypothetical protein	-1.12542	0.00270483
VF_A0518	-0.481333	0.415384	hypothetical protein	-1.35354	0.0175736
VF_A0851	-0.258403	0.42453	transcriptional regulatory protein	-2.28226	0.0022558
VF_1290	-0.17363	0.440351	hypothetical protein	-1.2221	0.000410172
VF_2058	-0.226324	0.444364	predicted lysine cadaverine transporter	-1.72103	0.000185392
VF_1825	0.188096	0.444364	hypothetical protein	-1.08258	0.000314264
VF_A0279	0.109662	0.577705	hypothetical protein	-1.11022	0.00019182
VF_1925	-0.111905	0.577705	hypothetical protein	-1.46953	5.06e-05
VF_A0154	0.250437	0.613018	ATP-dependent RNA helicase specific for 23S rRNA	-2.77179	0.00186759
VF_A0313	-0.162618	0.614555	PspC transcriptional regulator toxin of PspCB toxin-antitoxin pair	-1.52416	0.000310223
VF_1881	-0.13046	0.632647	flagellar anti-sigma-28 factor FlgM	-1.48521	0.000108745
VF_A0113	0.141834	0.651136	NAD(P)H-dependent flavin reductase	-1.21569	0.0004538
VF_0449	0.104625	0.651772	protein disulfide isomerase II	-1.54052	0.00024431
VF_1253	-0.115155	0.653502	cystathionine beta-lyase	-1.36768	0.000606914
VF_T0067	0.151586	0.655616	tRNA-Arg	-1.19213	0.00595535
VF_A0165	0.0777522	0.67078	ferric aerobactin receptor precursor IutA	-1.01175	0.00025098
VF_A0434	-0.113957	0.677382	DnaJ-related protein	-1.01708	0.000297468
VF_A0765	-0.212817	0.699416	zinc-binding anti-sigmaE4 factor ChrR	-2.95288	0.00325853
VF_A0011	-0.125419	0.720557	hypothetical protein	-1.08465	0.0126217
VF_A0856	-0.0776717	0.745881	hypothetical protein	-1.07273	0.00219807
VF_A0139	-0.126167	0.771273	hypothetical protein	-1.02164	0.0397419
VF_0586	-0.0615649	0.820755	hypothetical protein	-1.14447	0.00109474
VF_A0802	0.0571805	0.827512	CheW CheY hybrid protein CheV2	-2.20952	1.26e-05
VF_2107	0.080204	0.836493	conserved protein	-1.44849	0.000199009
VF_A0051	-0.0265208	0.922734	hypothetical cytosolic protein	-1.50161	1.66e-05
∆binK-Ca2+ Specific Upregulations
ORF_ID	dbinK_Ca_logFC	dbinK_Ca_FDR	Predicted_Function	rscS_logFC	rscS_FDR
VF_1225	2.07575	1.83e-07	TonB1 protein	0.396986	0.149284
VF_1190	1.65339	7.07e-06	Uncharacterized iron-regulated protein	0.451908	0.061144
VF_A0164	1.96303	1.13e-05	aerobactin siderophore biosynthesis protein IucD	0.357008	0.199705
VF_2066	1.35591	1.74e-05	hypothetical protein	0.351698	0.0560048
VF_1234	1.27104	2.36e-05	heme transport protein HutA	-0.0335092	0.879013
VF_0352	1.24111	3.35e-05	predicted UDP-glucose lipid carrier transferase	0.458825	0.0520335
VF_A0442	1.42871	3.6e-05	hypothetical protein	0.526959	0.163563
VF_0886	1.05329	4.31e-05	hypothetical secreted protein	0.278266	0.139006
VF_2151	1.39323	4.42e-05	iron III ABC transporter periplasmic binding protein	0.233176	0.305351
VF_0780	1.40994	4.56e-05	CopG protein	0.142253	0.526306
VF_1263	1.2584	4.73e-05	mercuric reductase	0.362815	0.0545358
VF_2502	1.5392	5.67e-05	transcriptional regulator	0.145741	0.662018
VF_0574	1.17896	6.09e-05	transcriptional regulator LysR family	0.433371	0.0883654
VF_1438	1.37754	6.88e-05	predicted membrane protein	0.36709	0.173951
VF_A0465	1.36397	8.25e-05	hypothetical protein	0.115969	0.612587
VF_0801	1.01288	8.35e-05	ComE-related protein	0.224118	0.307731
VF_2525	1.00037	0.00011182	hypothetical protein	0.302373	0.292055
VF_0169	1.13686	0.000144837	dTDP-glucose-4,6-dehydratase	0.173924	0.468219
VF_1294	1.05361	0.00016677	conserved protein	0.361247	0.106137
VF_1281	1.1105	0.000173832	hypothetical protein	0.234375	0.245955
VF_1981	1.0515	0.000276708	hypothetical protein	-0.179536	0.421835
VF_A0853	1.25301	0.000301662	zinc-carboxypeptidase precursor	0.407842	0.135024
VF_2458	1.04927	0.000301662	hypothetical protein	0.396785	0.137868
VF_A0195	1.44451	0.000405072	TolR protein	0.661614	0.0988877
VF_A0193	1.03614	0.000491507	TolQ protein	0.313295	0.181235
VF_0154	1.47673	0.000608931	hypothetical protein	0.326319	0.411828
VF_1037	1.23035	0.000632711	C8-HSL autoinducer synthesis protein AinS	0.152254	0.578016
VF_2367	1.17573	0.000648049	high-affinity zinc uptake system ATP-binding protein ZnuC2	0.401769	0.0994196
VF_1418	1.01658	0.000915788	hypothetical protein	0.197642	0.327674
VF_1758	1.11137	0.000929638	integration host factor IHF DNA-binding protein beta subunit	0.53376	0.0644218
VF_A0306	1.07277	0.00121108	peptide transport system ATP-binding protein SapD	0.221324	0.45873
VF_A0584	1.08921	0.00153542	hypothetical protein	0.283073	0.197831
VF_1927	1.00945	0.00165386	uracil phosphoribosyltransferase	0.229584	0.283767
VF_A1185	1.10195	0.0018352	hypothetical protein	0.0131742	0.972387
VF_2630	1.14371	0.00421733	conserved hypothetical protein	0.560907	0.180078
VF_0013	1.15282	0.00939764	heat shock chaperone	0.441685	0.119633
VF_T0098	1.08676	0.0290568	tRNA-Pro	0.434229	0.505179
VF_2606	1.29238	0.0315747	hypothetical protein	-0.514846	0.380999
∆binK-Ca2+ Specific Downregulations
ORF_ID	dbinK_Ca_logFC	dbinK_Ca_FDR	Predicted_Function	rscS_logFC	rscS_FDR
VF_0575	-1.83113	3.05e-05	hypothetical protein	-0.21124	0.440834
VF_A0319	-1.72024	8.27e-05	hydroxymethylpyrimidine-binding protein	-0.39055	0.186991
VF_A0376	-1.00183	0.000101255	hypothetical protein	-0.234258	0.201793
VF_0258	-1.1538	0.000108726	50S ribosomal subunit protein L36	-0.418869	0.0862612
VF_2063	-1.35618	0.0001135	homoserine transsuccinylase	0.149296	0.584176
VF_A0638	-1.16043	0.000144837	hypothetical protein	-0.349336	0.0718937
VF_1641	-1.086	0.000608931	DNA topoisomerase III	-0.493944	0.0510764
VF_A1152	-1.36794	0.000623123	multidrug efflux system	0.446709	0.0957507
VF_0044	-1.14038	0.00075255	predicted recombination limiting protein	-0.256919	0.17724
VF_A1189	-1.04122	0.000764275	biotin synthase	-0.284997	0.230945
VF_A0735	-1.04868	0.00079372	hypothetical protein	-0.427359	0.0644212
VF_A0949	-1.1442	0.00110743	lipoprotein putative	-0.671246	0.0606736
VF_0030	-1.38964	0.00116503	hypothetical protein	-0.174013	0.716007
VF_A0921	-1.32582	0.00120689	luciferase alpha chain LuxA	0.237817	0.305626
VF_A0922	-1.30343	0.00138079	acyl transferase LuxD	-0.0221434	0.935885
VF_A0045	-1.61656	0.00165888	hypothetical protein	-0.561712	0.268159
VF_1378	-1.4667	0.00176732	transcriptional regulator LysR family	-0.184879	0.609355
VF_0864	-1.10423	0.00189243	predicted ATP-dependet helicase	-0.287563	0.268159
VF_T0100	-1.17429	0.00254098	tRNA-Arg	-0.843177	0.156245
VF_A0653	-1.12717	0.00281633	IAA acetyltransferase	-0.366724	0.098605
VF_0878	-1.30073	0.00316158	EmrKY-TolC multidrug resistance efflux pump membrane fusion protein component	-0.201681	0.414812
VF_A0680	-1.0963	0.003327	hypothetical protein	0.489951	0.27764
VF_A0519	-1.79114	0.00334952	hypothetical protein	-0.818594	0.0532427
VF_A1094	-1.30962	0.00401925	DNA-binding transcriptional regulator	0.39803	0.119668
VF_0215	-1.02447	0.00459502	enolase	-0.940154	0.0565322
VF_1212	-1.22481	0.00460959	lactoylglutathione lyase	-0.563188	0.154331
VF_0516	-1.14377	0.00487758	putative type IV secretion NTPase	-0.384703	0.330203
VF_A0906	-1.40197	0.00616809	acriflavin resistance periplasmic protein	-0.480411	0.31739
VF_2008	-1.6022	0.00648116	tail sheath protein	-0.711422	0.218907
VF_1230	-1.12141	0.00747732	hypothetical protein	-0.630805	0.132351
VF_0680	-1.44874	0.00782455	oligopeptide transport system permease protein OppB	-0.306542	0.518265
VF_0438	-1.19224	0.00804263	conserved protein	0.517289	0.298889
VF_A0737	-1.0821	0.00943489	ABC transporter ATP-binding protein	-0.757281	0.194132
VF_0999	-1.0846	0.0110772	ATP-dependent protease subunit	-0.506795	0.192553
VF_0997	-1.01355	0.0162984	phospho-specific protein-protein interaction motif FHA	-0.499297	0.235148
VF_1860	-2.22812	0.0168647	flagellar hook-associated protein 2 FliD	-0.703246	0.0685531
VF_R0018	-1.0564	0.0174181	16S ribosomal RNA	-0.603576	0.153758
VF_1533	-1.34735	0.0181654	predicted amino-acid transporter permease	-0.76943	0.132474
VF_0116	-1.04284	0.0205066	predicted transporter	0.162095	0.616679
VF_1846	-1.15276	0.0216143	flagellar basal body-associated protein FliL1	-0.177475	0.437878
VF_1868	-2.42455	0.0219821	flagellar hook-associated protein 1 FlgK	0.0279702	0.944265
VF_A0204	-1.34371	0.0242945	hypothetical protein	0.0636512	0.910292
VF_1861	-1.88238	0.0250936	flagellar protein FlaG	-0.322375	0.403403
VF_R0031	-1.0295	0.0288295	16S ribosomal RNA	-0.628533	0.259681
VF_1875	-1.42683	0.0293367	flagellar hook capping protein FlgD	0.0531069	0.85134
VF_B0053	-1.03221	0.0297937	hypothetical protein	0.569293	0.120898
VF_1884	-1.42685	0.0321059	conserved hypothetical protein	-0.431236	0.0665603
VF_1872	-2.82433	0.0334018	flagellar distal rod protein FlgG	-0.23985	0.508838
VF_1945	-1.03162	0.0339078	tRNA Ile-lysidine synthetase	-0.498619	0.22015
VF_R0034	-1.01148	0.0351614	16S ribosomal RNA	-0.531754	0.0692942
VF_1873	-2.35839	0.0382336	flagellar proximal rod protein FlgF	-0.0452861	0.910292
VF_1871	-1.451	0.0393596	flagellar basal body L ring protein FlgH	0.217042	0.426851
VF_1866	-2.00271	0.040266	Flagellin FlaA	0.146375	0.70117

## Sheet: Table S4
Table S4: Differential Expression Data for rscS* ∆sypG vs Wild Type Comparison
Differential Expression Data (rscS* ∆sypG vs wild type)
ORF_ID	logFC	logCPM	F	PValue	FDR	Predicted_Function
VF_2410	5.24111	10.4164	635.724	1.53e-11	5.85e-08	major curlin subunit CsgA
VF_2409	6.09199	9.07341	394.065	3.99e-10	7.61e-07	minor curlin subunit%2C nucleator CsgB
VF_A1096	3.62383	5.04645	280.438	1.61e-09	2.05e-06	hypothetical protein
VF_A0218	7.01071	8.85976	336.283	5.48e-09	5.23e-06	fimbrial protein precursor Flp1
VF_A0215	5.03955	6.39369	274.213	9.2e-09	6.81e-06	hypothetical protein
VF_A1026	-5.52595	5.40618	262.076	1.12e-08	6.81e-06	sigma-54 dependent transcriptional regulator
VF_A0886	2.04826	7.35797	190.482	1.39e-08	6.81e-06	conserved protein
VF_A0216	4.65914	8.63682	237.813	1.43e-08	6.81e-06	two component response regulator
VF_A0237	2.07276	9.20857	170.693	2.54e-08	9.14e-06	hybrid sensor kinase RscS
VF_A0148	2.10502	6.91917	169.286	2.66e-08	9.14e-06	PilA-like type-IV pilus protein
VF_A0885	2.58934	6.61585	168.21	2.75e-08	9.14e-06	hypothetical protein
VF_2407	2.81752	4.37637	166.794	2.88e-08	9.14e-06	curli production assembly%2Ftransport component CsgE
VF_B0024	4.47586	3.50364	164.47	3.11e-08	9.14e-06	hypothetical protein
VF_A0884	1.88361	5.67718	154.939	4.32e-08	1.18e-05	cellulose synthase%2C catalytic subunit
VF_2406	1.95413	4.62387	147.412	5.66e-08	1.4e-05	curli production assembly%2Ftransport component CsgF
VF_0984	2.1342	6.32115	146.386	5.88e-08	1.4e-05	lipoprotein%2C putative
VF_B0030	3.30549	5.65707	159.212	7.56e-08	1.7e-05	hypothetical protein
VF_0983	2.00959	7.82437	134.65	9.25e-08	1.96e-05	lipoprotein%2C putative
VF_B0025	4.71853	4.61746	166.619	1.08e-07	2.12e-05	hypothetical protein
VF_B0032	3.99399	3.87921	137.859	1.11e-07	2.12e-05	transporter
VF_2405	1.77803	5.60874	126.762	1.28e-07	2.17e-05	curli production assembly%2Ftransport outer membrane lipoprotein component CsgG
VF_2265	1.64104	6.68356	126.28	1.31e-07	2.17e-05	DNA-binding transcriptional activator
VF_1493	2.26519	6.29644	126.239	1.31e-07	2.17e-05	hypothetical protein
VF_B0029	4.08727	4.77089	149.721	1.77e-07	2.78e-05	exonuclease sbcC
VF_A0610	2.11374	7.29884	118.725	1.82e-07	2.78e-05	hypothetical protein
VF_A0113	-2.21067	10.8045	113.765	2.29e-07	3.36e-05	NAD%28P%29H-dependent flavin reductase
VF_A0723	3.52067	2.57341	109.734	2.77e-07	3.92e-05	hypothetical protein
VF_0161	-2.63229	8.60082	114.245	2.96e-07	4.03e-05	hypothetical protein
VF_B0053	2.53279	3.69267	102.838	3.91e-07	5.14e-05	hypothetical protein
VF_B0043	3.39152	4.26665	111.355	4.08e-07	5.19e-05	VirB11 ATPase
VF_A0257	-2.04486	8.61727	97.3954	5.2e-07	6.41e-05	malate synthase
VF_A0233	2.29065	7.86212	99.6352	5.99e-07	7.14e-05	hypothetical protein
VF_2408	3.15425	6.8032	125.652	6.5e-07	7.51e-05	DNA-binding transcriptional activator VpsT %28CsgD-like%29
VF_B0054	3.01469	4.08856	95.71	7.35e-07	8.09e-05	attachment mediating protein VirB5-like protein
VF_A0234	3.26138	4.32366	101.221	7.45e-07	8.09e-05	hypothetical protein
VF_A0224	2.77459	4.68625	98.3709	7.63e-07	8.09e-05	TadB-like protein involved in pilus formation and%2For protein secretion
VF_A0805	-1.26282	6.95807	88.778	8.45e-07	8.71e-05	glycogen synthase
VF_B0047	4.07003	4.08582	106.657	9.28e-07	9.19e-05	outer membrane protein
VF_0988	1.65546	7.49592	86.878	9.45e-07	9.19e-05	hypothetical protein
VF_A0932	1.7625	6.25247	86.5587	9.64e-07	9.19e-05	predicted kinase inhibitor
VF_A0434	-1.57011	4.55469	84.1872	1.11e-06	0.000103587	DnaJ-related protein
VF_A1014	-2.05927	7.63673	85.6234	1.29e-06	0.00011755	EAL domain protein
VF_1858	-1.87965	5.19078	80.7595	1.38e-06	0.000122416	flagellin chaperone FliS
VF_B0020	4.8014	9.8316	130.492	1.53e-06	0.000132284	hypothetical protein
VF_1851	-1.54314	5.91935	77.0057	1.76e-06	0.000149375	flagellar motor switch protein FliG
VF_A0217	4.24157	6.11269	133.36	1.92e-06	0.000158969	hypothetical protein
VF_A0203	2.06316	3.26866	75.1467	2e-06	0.000162061	hypothetical protein
VF_A1193	2.78804	7.18837	98.9645	2.13e-06	0.000168493	hypothetical protein
VF_A0222	3.76643	5.00204	107.411	2.16e-06	0.000168493	ATPase involved in chromosome partitioning
VF_A0883	1.6073	4.28207	71.7599	2.52e-06	0.000191118	regulator of cellulose synthase%2C cyclic di-GMP binding
VF_0170	-1.81502	4.253	71.5939	2.55e-06	0.000191118	predicted polisoprenol-linked O-antigen transporter
VF_1556	-1.56034	5.29719	71.2354	2.62e-06	0.000192279	outer membrane phospholipase A
VF_A0687	-1.16705	7.59859	70.3604	2.79e-06	0.000200848	lipid A biosynthesis lauroyl acyltransferase
VF_B0026	2.31634	5.63574	80.7126	2.89e-06	0.000204358	hypothetical protein
VF_B0044	2.99324	5.75648	94.8175	3.17e-06	0.00021938	protein VirD4
VF_1843	-2.03285	4.06326	68.3936	3.22e-06	0.00021938	flagellar biosynthesis protein FliO
VF_B0048	2.45009	3.55535	66.4295	3.73e-06	0.000249593	hypothetical protein
VF_1844	-1.59819	4.62085	65.434	4.02e-06	0.000264608	flagellar motor switch component FliN
VF_0915	-1.31449	7.74879	64.8606	4.2e-06	0.000271856	TPR repeat protein
VF_1847	-1.2705	7.52262	64.3373	4.38e-06	0.000278388	flagellar hook length control protein FliK
VF_B0038	4.15568	1.87316	63.397	4.86e-06	0.000303809	attachment mediating protein VirB2-like protein
VF_A1095	1.78674	5.90122	64.6639	5.22e-06	0.000321146	halovibrin HvnA
VF_B0016	1.51935	8.13089	61.2813	5.58e-06	0.000337163	hypothetical protein
VF_A1179	5.89337	3.1635	85.671	5.65e-06	0.000337163	hypothetical protein
VF_A0834	-1.35389	6.44413	60.5439	5.92e-06	0.000347832	NirV precursor
VF_B0031	3.04868	3.90883	69.4524	6.66e-06	0.000385249	hypothetical protein
VF_A1126	2.60092	2.65741	58.6683	6.92e-06	0.000394303	AraC family transcriptional regulator
VF_A0437	3.98594	6.08777	106.5	7.04e-06	0.000395001	hypothetical protein
VF_2255	-1.31331	5.93165	57.2822	7.79e-06	0.000430746	hypothetical protein
VF_0985	1.32413	8.82323	57.0788	7.93e-06	0.000432081	GGDEF domain protein
VF_0162	-1.37077	4.77418	56.4226	8.39e-06	0.000450888	predicted exopolysaccharide export protein
VF_B0041	4.22952	3.67877	76.776	8.6e-06	0.000455585	channel protein VirB9
VF_0165	-1.22571	5.19662	55.4924	9.1e-06	0.000475753	protein-tyrosine kinase%2C chain length regulator in capsular polysaccharide biosynthesis
VF_1853	-1.44824	5.96171	54.5694	9.88e-06	0.000509413	flagellar hook-basal body protein FliE
VF_B0028	3.79758	4.63972	83.3987	1.02e-05	0.000520713	hypothetical protein
VF_B0023	2.17523	7.2696	65.2761	1.21e-05	0.000601108	hypothetical protein
VF_B0022	3.10414	7.57804	83.042	1.23e-05	0.000601108	hypothetical protein
VF_0180	-1.45932	4.3841	52.1753	1.23e-05	0.000601108	UDP-GlcNAc:undecaprenylphosphate GlcNAc-1-phosphate transferase
VF_0171	-1.83952	6.24915	57.8442	1.35e-05	0.000651094	hypothetical protein
VF_A0220	4.37813	5.78002	96.974	1.41e-05	0.000668545	general secretion pathway protein D
VF_B0039	2.98747	5.64135	76.5875	1.44e-05	0.000668545	VirB4 ATPase
VF_B0049	3.77774	1.30859	50.514	1.44e-05	0.000668545	hypothetical protein
VF_A0502	-1.06956	7.04773	50.3776	1.46e-05	0.000669148	outer membrane protein
VF_B0033	4.48411	8.52714	94.6774	1.54e-05	0.000697382	hypothetical protein
VF_0938	1.66338	4.02203	49.2489	1.62e-05	0.000728588	autoinducer phosphorelay protein LuxU
VF_0926	-1.43348	6.64223	49.381	1.67e-05	0.000741596	flagellar motor protein MotY
VF_B0046	3.42808	5.42859	79.7235	1.74e-05	0.000762236	DNA topoisomerase III
VF_A1181	1.59017	7.98117	50.0975	1.77e-05	0.000766582	hypothetical protein
VF_1855	-1.22794	6.20382	48.0394	1.83e-05	0.00077948	sensory histidine kinase FlrB
VF_0163	-1.1479	6.58155	47.9825	1.84e-05	0.00077948	hypothetical protein
VF_1797	1.07862	5.26145	47.798	1.87e-05	0.000785221	hypothetical protein
VF_0920	-1.15588	6.6145	47.171	1.99e-05	0.000827129	hypothetical protein
VF_0174	-1.5559	4.75713	46.951	2.04e-05	0.000836646	beta-D-GlcNAc beta-1%2C3-galactosyltransferase
VF_0981	0.993428	7.37374	46.1747	2.21e-05	0.000895084	hypothetical protein
VF_0208	1.67851	3.90998	46.0811	2.23e-05	0.000895084	hypothetical protein
VF_A0082	1.2014	4.88807	45.5433	2.36e-05	0.000936385	dimethyl sulfoxide reductase%2C anaerobic%2C subunit A
VF_A0221	4.42582	5.51773	85.1398	2.47e-05	0.000973444	lipoprotein%2C putative
VF_1249	1.11647	6.18661	43.4063	2.95e-05	0.00115018	phosphoenolpyruvate phosphomutase
VF_A1015	-1.62394	9.22418	44.1907	3.04e-05	0.00117332	sigma-Q factor RpoQ%2C quorum-sensing regulated RpoS-like sigma subunit
VF_2177	-1.11794	9.46204	42.9386	3.11e-05	0.00118582	quorum sensing transcriptional regulator LitR %28HapR%29
VF_A0223	3.04109	5.71628	68.242	3.18e-05	0.00119027	putative type IV secretion NTPase
VF_1854	-1.20347	5.03815	42.7228	3.18e-05	0.00119027	two-component response regulator FlrC
VF_1998	1.18125	8.37269	42.1284	3.4e-05	0.00125834	recombination and repair protein
VF_A0731	1.0394	5.88806	41.4699	3.65e-05	0.00134099	trehalose-6-P hydrolase
VF_A0465	-1.03753	8.17398	40.3877	4.13e-05	0.00148794	hypothetical protein
VF_A0219	5.84565	4.07081	71.5523	4.13e-05	0.00148794	tungstate-binding protein precursor
VF_B0042	3.62203	5.25175	70.149	4.19e-05	0.00149357	channel protein VirB10
VF_0166	-1.09445	4.79872	39.7777	4.43e-05	0.00155964	dTDP-glucose 4%2C6-dehydratase
VF_1251	1.33945	5.7499	40.0168	4.47e-05	0.00155964	conserved hypothetical protein
VF_A0880	1.55982	4.15941	39.6531	4.5e-05	0.00155964	putative AraC-type HTH DNA-binding protein
VF_A0229	2.17185	6.49742	52.9149	4.71e-05	0.00161019	TadG-like protein
VF_A0567	-0.934037	7.57245	39.2248	4.73e-05	0.00161019	GGDEF domain protein
VF_1836	-0.967054	8.17046	38.5111	5.14e-05	0.00173607	flagellar regulator FlhF%2C GTP-binding protein
VF_1859	-1.47412	4.33659	38.2301	5.32e-05	0.00177941	flagellar protein FlaI
VF_B0050	3.11619	7.37998	66.0728	5.37e-05	0.00178299	relaxase
VF_A0614	-0.903756	6.73489	37.8111	5.59e-05	0.00183087	hypothetical protein
VF_0172	-1.42218	5.00267	38.064	5.61e-05	0.00183087	O-acetyltransferase
VF_B0021	5.98357	4.83131	72.1035	5.69e-05	0.00183914	hypothetical protein
VF_A0238	-0.874476	7.18526	37.4798	5.82e-05	0.0018658	glycerol-3-phosphate regulon repressor protein GlpR
VF_A0108	-1.01853	8.66185	36.8557	6.28e-05	0.00199679	hypothetical protein
VF_A0287	-1.21599	8.53103	35.902	7.07e-05	0.00222931	hypothetical protein
VF_B0052	1.58444	5.10104	38.0423	7.21e-05	0.00225417	hypothetical protein
VF_B0027	3.08438	6.4605	59.5637	7.66e-05	0.0023755	hypothetical protein
VF_A1016	-1.20053	7.86291	35.09	7.83e-05	0.00241088	two component sensory histidine kinase
VF_B0034	4.42472	9.30089	64.3006	8.26e-05	0.00252053	hypothetical protein
VF_A0806	-0.895983	5.92179	34.3196	8.65e-05	0.00260855	glucose-1-phosphate adenylyltransferase
VF_2581	-1.69988	3.72406	34.5137	8.68e-05	0.00260855	membrane protein%2C putative
VF_A0694	-0.863976	7.06894	32.8363	0.000105244	0.00313188	bacterial transferase hexapeptide repeat protein
VF_0328	-1.22081	4.25998	32.7757	0.000106105	0.00313188	hypothetical protein
VF_0715	-0.879687	7.42923	32.7289	0.000106776	0.00313188	flagellar motor protein MotB1
VF_0897	-1.07362	6.13997	32.6006	0.00010864	0.00313188	hypothetical protein
VF_B0040	4.18761	2.67839	43.781	0.000108865	0.00313188	channel protein VirB8
VF_1350	-1.07868	7.98456	32.5124	0.000109945	0.00313188	GGDEF domain protein
VF_A0225	2.1016	5.28585	42.2833	0.000109977	0.00313188	bipartite nuclear localization signal containing protein
VF_B0051	1.33343	4.46551	32.3807	0.000111926	0.00316376	hypothetical protein
VF_A0466	-0.934466	6.57455	32.3086	0.000113028	0.00317143	NA
VF_A1017	-0.899821	7.45856	31.8176	0.000120884	0.0033671	two component response regulator
VF_0558	0.764974	7.47026	31.7482	0.000122045	0.00337222	lytic murein transglycosylase%2C soluble
VF_0535	1.0952	8.65567	31.7014	0.000122835	0.00337222	DNA strand exchange and recombination protein with protease and nuclease activity
VF_0341	1.05648	5.89008	31.6242	0.000124152	0.00338403	ATPase and DNA damage recognition protein of nucleotide excision repair excinuclease UvrABC
VF_1870	-0.916157	6.46552	31.3523	0.000128924	0.00348917	flagellar basal body P ring protein flgI
VF_2595	1.15381	5.32198	30.9822	0.000135769	0.00364856	hypothetical protein
VF_B0035	1.33596	8.05857	31.8866	0.000146064	0.00387757	possible trypsin protease precursor
VF_A0715	-0.81961	5.75638	30.4525	0.000146323	0.00387757	chitodextrinase precursor
VF_B0045	1.53147	5.03964	32.3469	0.000165256	0.00434909	single-strand DNA binding protein
VF_A0106	-0.74382	6.08288	29.506	0.000167679	0.00438264	beta-mannosidase
VF_A0230	1.85791	7.10044	38.7782	0.000170347	0.00441974	outer membrane protein
VF_1789	-0.778837	6.307	29.355	0.000171415	0.00441974	methyl-accepting chemotaxis protein
VF_A0565	-0.799508	6.38462	29.2668	0.000173643	0.00444714	predicted molybdochelatase
VF_A0325	-0.820525	6.05145	28.959	0.000181686	0.00462208	methyl-accepting chemotaxis protein
VF_A0939	-1.0948	4.84362	28.8599	0.000184367	0.00463644	hypothetical protein
VF_1102	1.06128	3.97188	28.8484	0.00018468	0.00463644	hypothetical protein
VF_B0037	2.89952	3.91754	39.3676	0.000194836	0.00485945	hypothetical protein
VF_0173	-1.25148	4.0944	28.3763	0.00019814	0.00490976	hypothetical protein
VF_1133	-0.7889	5.84801	28.248	0.000201993	0.00497294	methyl-accepting chemotaxis protein
VF_0164	-1.45298	2.7787	28.1765	0.000204177	0.00499449	phosphotyrosine-protein phosphatase
VF_1559	-0.819693	6.00935	28.1134	0.000206129	0.00501012	hypothetical protein
VF_A0073	-0.728828	6.10146	27.6879	0.00021988	0.00531053	di-%2Ftripeptide transporter
VF_1499	-0.777609	6.81845	27.2528	0.000235068	0.00564162	hypothetical protein
VF_A1158	-0.862884	4.92274	26.9595	0.000246001	0.00584047	hypothetical cytosolic protein
VF_A0189	0.681907	5.98807	26.9488	0.000246414	0.00584047	TMAO reductase III %28TorYZ%29%2C cytochrome c-type subunit
VF_1903	-0.763692	5.66233	26.3609	0.000270227	0.00633969	nitrate reductase%2C cytochrome c-type%2C periplasmic
VF_2317	-0.9104	9.82954	26.3244	0.00027179	0.00633969	flagellar motor protein MotX
VF_1036	-1.07202	5.81582	26.4692	0.00027246	0.00633969	putative autoinducer regulatory protein AinR
VF_A0188	0.733461	7.35515	25.8547	0.000292916	0.00677434	TMAO reductase III %28TorYZ%29%2C TorZ subunit
VF_1651	1.10228	4.25389	25.6833	0.000301097	0.0069216	A-type carbonic anhydrase
VF_A1102	0.794394	5.38337	25.2961	0.000320594	0.00732567	site-specific recombinase%2C phage integrase family
VF_A0699	-0.795149	8.28577	25.1913	0.000326125	0.00740769	nodulation protein N%2C MaoC-like domain
VF_1037	-1.06078	5.06139	25.0146	0.000335698	0.00758001	C8-HSL autoinducer synthesis protein AinS
VF_2126	-0.75341	7.76583	24.7376	0.000351386	0.00785816	hypothetical protein
VF_A0085	-0.780005	5.05017	24.7177	0.000352546	0.00785816	transporter
VF_0168	-1.24311	3.64202	24.6896	0.000354194	0.00785816	dTDP-4-deoxyrhamnose-3%2C5-epimerase
VF_A0228	1.07478	4.68489	24.4655	0.000367643	0.00809529	ATP%2FGTP-binding site motif A %28P-loop%29 surface protein%2C TadF-like protein
VF_A0804	-0.642371	7.10455	24.4031	0.00037149	0.00809529	permease
VF_0410	-0.650089	6.21338	24.3778	0.000373067	0.00809529	hypothetical protein
VF_A0144	1.01322	4.13	24.373	0.000373368	0.00809529	halovibrin HvnB
VF_A0169	-0.773165	5.09571	24.1485	0.000387698	0.00835851	methyl-accepting chemotaxis protein
VF_A0792	-0.7503	4.85423	24.0007	0.000397493	0.00848763	proline iminopeptidase
VF_A0860	1.71013	4.97233	28.5836	0.000398136	0.00848763	hypothetical protein
VF_A0882	1.08198	3.90401	23.947	0.000401119	0.00850373	endo-1%2C4-D-glucanase
VF_2596	-1.07503	3.09012	23.8977	0.000404486	0.00852772	conserved hypothetical protein
VF_1246	-0.890016	8.82055	23.6091	0.00042487	0.00890827	omptin family protease OmpT
VF_0510	1.64109	2.07717	23.4036	0.000440116	0.0091775	fimbrial protein precursor
VF_2510	0.806058	4.72733	23.3698	0.000442682	0.00918084	PTS system%2C mannitol %28cryptic%29-specific IIA component
VF_A0376	0.729543	5.75122	23.2383	0.000452853	0.00934101	hypothetical protein
VF_0176	-1.29001	3.33701	23.0698	0.000466275	0.00956616	3-deoxy-8-phosphooctulonate synthase
VF_0951	0.796156	6.84791	22.8132	0.000487635	0.00995088	component of RuvABC resolvasome%2C regulatory subunit
VF_1059	-0.823924	5.18942	22.7422	0.000493742	0.0100219	basic endochitinase
VF_A0428	-0.761012	7.19065	22.6047	0.000505833	0.010213	conserved inner membrane protein
VF_0179	-1.20318	2.93675	22.5137	0.000514029	0.0103239	arabinose-5-phosphate isomerase
VF_2597	2.4051	0.402052	21.7662	0.000587571	0.0117293	Qrr1 quorum regulatory RNA
VF_1835	-0.840699	6.49805	21.7217	0.000592326	0.0117293	flagellar synthesis regulator FlhG%2C conserved domain COG0455
VF_1495	-0.747033	9.12295	21.7133	0.000593229	0.0117293	hypothetical cytosolic protein
VF_A0982	-1.31872	8.12397	23.783	0.000619858	0.0121829	hypothetical protein
VF_1864	-0.920065	7.50228	21.5288	0.000622555	0.0121829	Flagellin FlaC
VF_A0152	0.762557	6.49028	21.4004	0.000628028	0.0122273	GGDEF domain protein
VF_B0008	1.50579	3.06136	21.3232	0.000650277	0.0125962	hypothetical protein
VF_1569	-1.01462	8.94996	20.7378	0.000712622	0.0137342	hypothetical protein
VF_0627	0.741373	5.82861	20.6454	0.000722341	0.0138515	type IV pilus biogenesis%2Fstability protein
VF_A0302	-0.650815	6.16506	20.5979	0.000728809	0.0139057	methyl-accepting chemotaxis protein
VF_1451	-0.82208	6.71512	20.5049	0.000741684	0.0140809	nuclease
VF_A0679	0.715693	5.88277	20.4408	0.00075071	0.0141817	hypothetical cytosolic protein
VF_2052	1.24996	2.35002	20.1894	0.000787357	0.0148008	magnesium transporter MgtE
VF_1437	-1.00346	8.02616	20.4187	0.000815011	0.0152455	hypothetical protein
VF_A0373	-0.591812	5.97242	19.9536	0.000823662	0.0152913	mechanosensitive ion channel
VF_1523	-0.859525	8.87375	19.9422	0.000825472	0.0152913	CBS domain containing protein
VF_1678	-0.78392	7.19242	19.9029	0.000831724	0.0153327	alcohol dehydrogenase%2C NAD%28P%29-dependent
VF_A1058	-0.725597	5.23998	19.8488	0.000840433	0.0154187	LuxR-regulated periplasmic protein QsrP
VF_A1185	-1.24861	8.49994	21.3177	0.000881365	0.0160923	hypothetical protein
VF_R0015	1.2581	4.18655	19.9586	0.000892787	0.0162232	16S ribosomal RNA
VF_1442	-0.842016	6.63984	19.438	0.000910128	0.0164145	hypothetical protein
VF_0175	-1.63736	3.78234	21.1168	0.000911917	0.0164145	glycosyltransferase
VF_A1097	0.905744	3.31597	19.3589	0.000924318	0.0165596	hypothetical protein
VF_B0036	1.05479	3.13543	19.3071	0.00093375	0.0166504	hypothetical protein
VF_2446	-0.699306	7.62166	19.2403	0.000946089	0.016792	flagellar basal body-associated protein FliL2
VF_1907	-0.7462	5.95171	19.1625	0.000960698	0.0169723	ferredoxin-type protein%2C predicted role in electron transfer to periplasmic nitrate reductase %28NapA%29
VF_2259	-0.807892	4.67214	18.951	0.00100175	0.017616	DNA-binding transcriptional regulator
VF_A0226	1.73243	4.54638	22.8406	0.00102145	0.0178188	secretory protein containing TPR-repeats
VF_1270	1.11799	2.50516	18.8474	0.00102262	0.0178188	cyclohexadienyl dehydratase precursor
VF_0169	-0.687731	6.86432	18.8185	0.00102853	0.0178403	dTDP-glucose-4%2C6-dehydratase
VF_1200	-0.617426	7.98505	18.6109	0.00107218	0.0184281	GGDEF domain protein
VF_A1020	-1.20747	2.59757	18.6043	0.00107361	0.0184281	putative sulphate transporter%2C anti-sigma factor antagonist
VF_A0279	-0.72524	7.39675	18.5891	0.0010769	0.0184281	hypothetical protein
VF_A1127	2.22163	2.26716	20.103	0.00108687	0.0184643	hypothetical protein
VF_2292	-0.625552	8.44795	18.5349	0.0010887	0.0184643	shikimate kinase I
VF_A0167	-0.646458	6.52699	18.4386	0.00111007	0.0187435	hypothetical protein
VF_A0881	0.577732	6.53357	18.213	0.0011621	0.0195356	cellulose synthase operon C protein
VF_2237	-0.637113	5.76376	18.1614	0.00117439	0.0196555	potassium channel protein
VF_0356	-0.584896	6.69422	18.1313	0.00118163	0.0196904	MSHA biogenesis protein MshI
VF_1845	-1.02076	4.27669	17.9609	0.00122366	0.0203021	flagellar motor switch protein FliM
VF_2388	0.631942	6.16787	17.8845	0.00124307	0.0205349	methylase for 50S ribosomal subunit protein L11
VF_1826	-0.692809	6.91357	17.8014	0.00126458	0.0207822	chemotaxis coupling protein CheW
VF_A0983	-1.45023	3.66878	18.6582	0.00126893	0.0207822	hypothetical protein
VF_1573	-0.626439	8.85373	17.5795	0.00132423	0.0215919	DNA transformation protein TfoX2 %28Sxy%29
VF_2512	0.570335	5.92711	17.5598	0.00132969	0.0215919	hypothetical protein
VF_A0389	-0.541125	7.20725	17.4941	0.00134805	0.0217973	methyl-accepting chemotaxis protein
VF_1091	-0.837182	6.24761	17.5507	0.00135501	0.0218174	methyl-accepting chemotaxis protein
VF_2436	-0.552609	7.19497	17.2533	0.001418	0.022708	tRNA %28uracil-5-%29-methyltransferase
VF_1832	-0.749423	7.00543	17.2393	0.00142223	0.022708	chemotaxis regulator CheZ%2C protein phosphatase for CheY
VF_0937	0.698023	5.78928	17.1995	0.00143422	0.0227512	autoinducer repressor protein LuxO
VF_A0391	-0.602338	5.36144	17.1908	0.00143686	0.0227512	ABC transporter amino acid-binding protein
VF_2066	-0.646067	6.02209	17.1005	0.00146463	0.0230058	hypothetical protein
VF_0639	0.694331	5.69707	17.0889	0.00146823	0.0230058	aminobenzoyl-glutamate transport protein
VF_1088	-0.65207	5.90723	17.08	0.00147102	0.0230058	anaerobic C4-dicarboxylate transporter
VF_0885	0.775201	3.74022	16.9839	0.00150139	0.0233078	ABC transporter permease protein
VF_A0270	-0.608702	5.53228	16.9803	0.00150255	0.0233078	NA
VF_1317	-0.584234	6.96168	16.9059	0.00152659	0.023585	polyamine transporter permease protein
VF_1726	0.569072	7.21401	16.8305	0.00155145	0.0238724	conserved protein YgiQ%2C putative Fe-S oxidoreductase
VF_1869	-0.931962	5.9751	17.3321	0.00155997	0.0239071	flagellum-specific peptidoglycan hydrolase%2Fmuramidase%2C FlgJ
VF_1567	-0.637196	5.97882	16.7818	0.00156775	0.0239301	hypothetical protein
VF_0777	-0.557843	6.32049	16.6136	0.00162563	0.0247148	methyl-accepting chemotaxis protein
VF_1989	0.633945	6.12668	16.5598	0.00164466	0.0249048	DNA-binding protein%2C non-specific
VF_A0231	1.77423	5.97257	22.6638	0.00166656	0.0251367	hypothetical protein
VF_1064	-0.816076	7.27142	16.5478	0.00167545	0.0251714	glutamate decarboxylase A%2C PLP-dependent
VF_A0854	-0.594295	7.62442	16.3635	0.00171637	0.025588	hypothetical protein
VF_1846	-0.72995	4.0214	16.3629	0.0017166	0.025588	flagellar basal body-associated protein FliL1
VF_A0210	-0.604027	8.55677	16.2869	0.00174533	0.0257909	predicted metal dependent hydrolase
VF_0238	0.748579	7.15458	16.2806	0.00174775	0.0257909	50S ribosomal subunit protein L23
VF_1160	-0.656961	7.06772	16.2734	0.00175049	0.0257909	6-pyruvoyl tetrahydrobiopterin synthase %28PTPS%29
VF_0756	-0.612633	8.60245	16.2114	0.00177444	0.0260197	predicteed ion transport
VF_1112	-0.681833	6.67569	16.1981	0.00177965	0.0260197	nonspecific acid phosphatase precursor
VF_A0769	-0.57808	6.99872	15.9322	0.00188722	0.0274872	agglutination protein
VF_A0122	-0.657098	5.03229	15.877	0.00191053	0.0276559	hypothetical protein
VF_1852	-0.72972	5.37835	15.8705	0.0019133	0.0276559	flagellar M ring protein FliF
VF_A0381	-0.537788	6.22078	15.7407	0.00196947	0.0283603	GGDEF domain protein
VF_2043	0.991022	4.70849	15.9891	0.00198025	0.0283713	maltose%2Fmaltodextrin-binding protein
VF_1825	-0.625983	7.63268	15.7054	0.0019851	0.0283713	hypothetical protein
VF_A0981	-0.847808	6.29889	15.9561	0.00199451	0.0283995	hypothetical protein
VF_0046	0.651662	5.54622	15.6388	0.00201494	0.0284718	bifunctional 2-octaprenyl-6-methoxy-1%2C4-benzoquinone methylase%2F S-adenosylmethionine:2-DMK methyltransferase
VF_A0861	1.21871	3.94465	16.0743	0.00202833	0.0284718	hypothetical protein
VF_1334	-0.60748	7.62034	15.6089	0.00202855	0.0284718	oxalate%2Fformate antiporter
VF_1085	-0.636279	9.71103	15.6069	0.00202943	0.0284718	outer membrane protein
VF_A1094	-0.896026	3.65559	15.5015	0.00207818	0.0290489	DNA-binding transcriptional regulator
VF_1794	-0.812795	6.7194	15.3706	0.00226896	0.0315998	conserved protein
VF_0044	0.638658	6.24142	14.9942	0.002333	0.0323736	predicted recombination limiting protein
VF_B0003	0.521913	6.2411	14.8469	0.00241377	0.033373	hypothetical protein
VF_0353	0.698587	7.62826	14.7691	0.00245778	0.0338588	single-stranded DNA-binding protein
VF_1900	0.613247	7.83886	14.6218	0.00254366	0.0349159	COME operon protein 3
VF_A0297	0.643647	5.64272	14.4247	0.00266413	0.0364384	TorE protein
VF_2099	1.26999	5.39199	16.6625	0.0027535	0.0374161	hypothetical protein
VF_1863	-0.772205	9.00933	14.2719	0.00276218	0.0374161	Flagellin FlaD
VF_1833	-0.667285	4.93824	14.2676	0.00276502	0.0374161	chemotaxis regulator CheY%2C transmits signal to flagellar motor component
VF_A1011	-0.490804	6.98074	14.2005	0.00280948	0.0375716	predicted inner membrane protein
VF_1146	-0.564194	5.78206	14.1965	0.00281213	0.0375716	chitodextrinase precursor
VF_0076	0.535542	7.625	14.1924	0.00281487	0.0375716	cytochrome c4
VF_1704	0.57308	5.81564	14.1909	0.0028159	0.0375716	septum inhibitor protein of the MinC-MinD-MinE system
VF_0527	-0.520875	8.09982	14.165	0.00283331	0.0376258	hypothetical protein
VF_1089	0.544082	7.80029	14.1556	0.00283968	0.0376258	immunogenic protein
VF_0241	0.51213	7.2014	14.0818	0.00289019	0.0381625	50S ribosomal subunit protein L22
VF_1737	0.522373	6.00705	14.0645	0.00290218	0.0381887	4-amino-4-deoxychorismate lyase component of para-aminobenzoate synthase multienzyme complex
VF_1774	-0.568377	8.1295	14.0474	0.00291405	0.0382132	conserved protein
VF_A0637	0.552097	5.87003	14.0301	0.00292614	0.0382402	hypothetical protein
VF_1560	-0.541387	7.14571	13.9594	0.00297623	0.0387621	SanA protein
VF_1140	-0.677169	4.62989	13.8857	0.00302956	0.0393224	methyltransferase
VF_1663	0.554085	7.20361	13.8147	0.00308196	0.039863	Tim44-like domain family
VF_1117	-0.61017	7.87016	13.8012	0.0030921	0.039863	methyl-accepting chemotaxis protein
VF_0587	0.773985	4.45453	13.7617	0.00312181	0.0399325	membrane-bound lytic murein transglycosylase A
VF_A0564	-0.618107	6.2214	13.7408	0.00313769	0.0399325	TraF protein
VF_1273	0.823884	3.96945	13.7402	0.00313814	0.0399325	hypothetical protein
VF_0373	0.586116	4.89533	13.7386	0.00313935	0.0399325	cell wall structural complex MreBCD transmembrane component MreC
VF_0178	-0.975603	2.17062	13.669	0.00319292	0.040479	3-deoxy-D-manno-octulosonate cytidylyltransferase
VF_A0227	1.8164	4.58506	17.81	0.00320471	0.040494	TadE-like protein
VF_0298	0.615385	5.54993	13.6015	0.0032459	0.0408706	acriflavin resistance plasma membrane protein
VF_2309	0.59797	5.12136	13.5889	0.00325594	0.0408706	5%2C10-methylenetetrahydrofolate reductase
VF_1197	-0.645281	6.48667	13.545	0.00329106	0.0410847	tyrosine transporter
VF_1221	1.06301	2.19328	13.5407	0.00329452	0.0410847	hemin transport system permease protein HmuU
VF_A0107	-0.533192	5.78859	13.488	0.00333736	0.0414832	methyl-accepting chemotaxis protein
VF_1526	-0.511046	6.99761	13.4571	0.00336275	0.0416632	hypothetical protein
VF_A0467	-0.642091	4.80448	13.3148	0.00348282	0.0430111	hypothetical permease
VF_0820	0.635267	4.75208	13.2639	0.00352697	0.043253	succinate dehydrogenase%2C membrane subunit%2C binds cytochrome b556
VF_A0604	-0.492915	7.34017	13.2542	0.00353542	0.043253	conserved protein
VF_A0212	-0.548066	5.81023	13.2531	0.00353641	0.043253	two component sensor histidine kinase
VF_A0403	0.526971	7.93071	13.2003	0.00358302	0.0436051	potassium uptake protein KtrA
VF_0714	-0.585331	6.32522	13.1947	0.00358805	0.0436051	flagellar motor protein MotA1
VF_B0004	0.776095	6.02263	13.3689	0.00361266	0.0437648	hypothetical protein
VF_A0168	-0.548026	6.60093	13.1011	0.00367272	0.0443515	methyl-accepting chemotaxis protein
VF_0589	0.626702	4.48157	13.0284	0.00374007	0.0450224	predicted Fe-S metabolism protein
VF_2201	0.748444	3.34719	13.0081	0.0037591	0.0451092	N-acetylglucosaminyltransferase
VF_A0846	-0.638938	5.59936	12.9952	0.00377123	0.0451103	hypothetical protein
VF_A1177	-0.989828	4.54053	13.3222	0.00378284	0.0451103	hypothetical protein
VF_2001	-0.551886	5.71034	12.93	0.00383355	0.0455253	conserved protein
VF_A0837	-0.51484	8.02346	12.9218	0.00384149	0.0455253	putative ATPase involved in pili biogenesis
VF_1767	-0.582933	8.76373	12.8471	0.00391442	0.0461243	DNA replication inhibitor
VF_A1187	0.487909	6.80644	12.8357	0.00392574	0.0461243	hypothetical protein
VF_1947	0.462984	6.97847	12.8331	0.0039283	0.0461243	DNA polymerase III alpha subunit
VF_2150	0.578809	4.71677	12.791	0.00397035	0.046475	iron%28III%29-transport system permease protein SfuB
VF_A0285	-0.575144	6.47537	12.7538	0.00400792	0.0467713	amino-acid abc transporter binding protein
VF_1899	0.63287	5.09545	12.7171	0.00404539	0.0469088	hypothetical protein
VF_0460	-0.504059	8.33509	12.7015	0.00406146	0.0469088	thymidylate synthetase
VF_A0788	-0.788899	4.51169	12.6862	0.00407726	0.0469088	hypothetical protein
VF_0068	0.569938	6.61865	12.6741	0.00408985	0.0469088	DNA-dependent ATPase I and helicase II
VF_2101	0.542726	4.70938	12.6715	0.00409258	0.0469088	2-octaprenyl-6-methoxyphenol hydroxylase%2C FAD%2FNAD%28P%29-binding
VF_1865	-0.557238	7.28932	12.6707	0.00409345	0.0469088	Flagellin FlaB
VF_A0198	-0.591006	5.57457	12.634	0.00413187	0.0472072	transcriptional repressor
VF_1981	-0.623473	10.0466	12.6131	0.00415391	0.0472104	hypothetical protein
VF_1807	-0.499319	6.96529	12.6103	0.00415689	0.0472104	conserved protein
VF_A0429	0.510229	5.85536	12.5669	0.00420326	0.0475953	predicted S-adenosyl-L-methionine-dependent methyltransferase
VF_1220	0.957748	3.54879	12.5346	0.00423813	0.0478483	Hemin import ATP-binding protein HmuV
VF_A0688	-0.643622	5.6575	12.4753	0.00430301	0.0484374	hypothetical protein
VF_0946	0.549522	5.10126	12.4376	0.00434489	0.048765	ATP-dependent Zn protease
VF_2069	0.515785	6.09881	12.4151	0.0043702	0.0489052	L-isoaspartate protein carboxylmethyltransferase type II
VF_1883	-0.525506	5.0577	12.3461	0.00444859	0.0494407	conserved hypothetical protein
VF_2591	0.586711	4.5261	12.343	0.00445216	0.0494407	CinA-related protein
VF_A0913	-0.537676	5.44237	12.3301	0.00446706	0.0494407	membrane protein%2C putative
VF_1572	-0.458186	7.1186	12.3276	0.00446988	0.0494407	DNA-binding transcriptional repressor%2C hypoxanthine-binding
VF_1641	0.670439	6.4729	12.2555	0.00455411	0.0502269	DNA topoisomerase III
VF_0023	-0.551299	6.20659	12.2262	0.00458885	0.0504641	predicted oxidoreductase%2C Zn-dependent and NAD%28P%29-binding
VF_0089	0.744615	4.14829	12.1942	0.00462723	0.05074	hypothetical outer membrane protein
VF_1503	-0.619144	4.46909	12.1492	0.00468168	0.05119	methyl-accepting chemotaxis protein
VF_0244	0.460307	6.75232	12.1054	0.00473548	0.0516303	50S ribosomal subunit protein L29
VF_1837	-0.46872	6.90603	12.0801	0.00476698	0.0516753	flagellar export pore protein FlhA
VF_1884	-0.66949	4.58873	12.0758	0.0047723	0.0516753	conserved hypothetical protein
VF_A0052	-0.637657	6.12991	12.0694	0.00478024	0.0516753	L-allo-threonine dehydrogenase%2C NAD%28P%29-binding
VF_1721	0.654373	5.14808	12.0286	0.00483165	0.0520114	5-methyltetrahydropteroyltriglutamate-homocysteine S-methyltransferase
VF_B0005	0.850095	2.60044	12.0231	0.00483858	0.0520114	hypothetical protein
VF_0909	-0.599893	6.5249	11.9591	0.00492063	0.0527447	thioredoxin 2
VF_0825	0.74014	6.31422	12.099	0.00496448	0.0530657	succinyl-CoA synthetase%2C beta subunit
VF_A0360	-0.539752	7.01135	11.8756	0.00503	0.0536159	sensor histidine kinase%2C GacS%2FBarA family
VF_1697	-0.585308	9.68557	11.8563	0.00505574	0.0537402	latent nuclear antigen
VF_2042	-0.611392	8.19036	11.8301	0.00509094	0.0538696	methyl-accepting chemotaxis protein
VF_A1105	-0.621851	5.16742	11.8161	0.00510981	0.0538696	halovibrin HvnC
VF_1685	0.620396	4.76731	11.8157	0.00511027	0.0538696	gap repair protein
VF_A1098	-0.47311	7.51738	11.8031	0.00512738	0.0539011	hypothetical protein
VF_A0921	0.684619	4.50726	11.7845	0.00515268	0.0540182	luciferase alpha chain LuxA
VF_T0084	1.08906	2.10655	11.7585	0.0051884	0.0541524	tRNA-Thr
VF_1152	0.580536	8.27771	11.7486	0.00520207	0.0541524	predicted endopeptidase
VF_1257	-0.465264	6.79145	11.7325	0.00522434	0.0541524	hypothetical protein
VF_0524	-0.549053	5.35036	11.7247	0.00523514	0.0541524	sensory histidine kinase in two-compoent regulatory system with PhoP
VF_1714	-0.479497	5.47073	11.7238	0.00523644	0.0541524	formyltetrahydrofolate hydrolase
VF_1950	-0.519013	7.86641	11.687	0.00528796	0.0544202	UDP-N-acetylglucosamine acetyltransferase
VF_0029	-0.494735	5.45883	11.685	0.00529085	0.0544202	zinc protease%2C insulinase family
VF_1839	0.894604	3.89524	11.6619	0.0053235	0.0546088	flagellar export pore protein FlhB
VF_A0652	-0.650618	9.41232	11.6091	0.00539904	0.0552352	hypothetical protein
VF_0093	-0.521708	6.14011	11.5621	0.00546733	0.0557844	adenosine deaminase
VF_2022	0.964272	2.70058	11.5413	0.00549792	0.0559468	phage protein
VF_A0931	0.646139	3.76955	11.4496	0.0056352	0.0571913	transcriptional regulatory protein%2C AraC-like protein
VF_A0877	1.77291	5.77868	15.2701	0.00566488	0.05734	chromosome partitioning protein ParA
VF_A0516	-0.650806	4.84456	11.353	0.00578413	0.0583921	lipoprotein%2C putative
VF_2032	0.76496	4.07227	11.2624	0.00592792	0.0594423	hypothetical protein
VF_A0879	0.801543	4.35261	11.2608	0.00593055	0.0594423	EAL domain protein
VF_A0802	-0.793515	9.8542	11.2581	0.00593488	0.0594423	CheW%2FCheY hybrid protein CheV2
VF_1761	0.47886	7.69827	11.205	0.00602131	0.06015	5-enolpyruvylshikimate-3-phosphate synthetase
VF_A0643	0.534589	4.94416	11.1842	0.00605568	0.0603355	phosphotransferase family protein
VF_0437	0.900776	2.51546	11.1324	0.00614199	0.061036	DNA-specific endonuclease I
VF_2210	0.648875	5.72389	11.0777	0.00623462	0.0617487	predicted methyltransferase
VF_A1059	-0.4864	6.25746	11.071	0.00624607	0.0617487	Protein of unknown function %28DUF1214%29 family
VF_A0259	-0.697605	10.7338	11.0391	0.00630105	0.0621096	hypothetical transcriptional regulatory protein
VF_0691	0.738061	3.76585	11.031	0.00631513	0.0621096	oligopeptide transport ATP-binding protein OppD
VF_1343	0.61249	4.27902	11.0136	0.00634542	0.0622471	hypothetical protein
VF_1093	-0.626379	5.53295	10.9876	0.00639097	0.0625332	glutamate-gated potassium channel
VF_2012	1.10238	2.41264	10.9514	0.00645523	0.0628424	major capsid protein
VF_1879	-0.623012	9.01097	10.9512	0.00645551	0.0628424	CheW%2FCheY hybrid protein CheV1
VF_A1000	1.34639	0.768855	10.9165	0.00651766	0.063286	PTS system%2C N-acetylgalactosamine-specific IIA component
VF_2392	-0.592532	8.31044	10.9064	0.00653587	0.0633017	hypothetical protein
VF_A1061	-0.789232	3.30296	10.8931	0.00656008	0.0633754	transcriptional regulator%2C LysR family
VF_0061	0.707112	3.99809	10.8679	0.00660598	0.0636576	phenol hydroxylase P5 protein
VF_0541	0.608749	4.45903	10.854	0.00663155	0.063743	conserved inner membrane protein
VF_A0244	-0.606014	8.36324	10.8111	0.00671107	0.0642722	GGDEF%2FEAL domains protein
VF_A0280	-0.547247	4.60943	10.8061	0.00672029	0.0642722	hypothetical protein
VF_2558	0.906758	3.82818	10.8055	0.00678133	0.0646106	branched-chain amino-acid aminotransferase
VF_0729	0.592288	5.56955	10.7632	0.00680109	0.0646106	sodium-translocating NADH:quinone oxidoreductase%2C subunit E
VF_A0856	-0.739206	3.55504	10.7603	0.00680647	0.0646106	hypothetical protein
VF_2465	0.9221	2.21247	10.7019	0.0069183	0.0652845	cholera toxin secretion protein EpsM
VF_A0273	-0.430477	6.66806	10.7001	0.00692179	0.0652845	elastase 2 precursor
VF_A0890	-0.876389	6.91383	11.5718	0.00692878	0.0652845	thioredoxin peroxidase
VF_1885	-0.520023	6.52007	10.6629	0.00699429	0.0656955	conserved hypothetical protein
VF_A0130	-0.532355	5.18829	10.6565	0.00700683	0.0656955	PTS system%2C 3-keto-L-gulonate specific IIA component
VF_2266	0.482829	5.47906	10.6462	0.00702715	0.0657245	fused aspartokinase II%2Fhomoserine dehydrogenase II
VF_A0526	1.5231	3.46304	12.0659	0.00709656	0.0660601	GGDEF domain protein
VF_A1055	0.675274	3.21902	10.6106	0.00709765	0.0660601	transporter%2C drug%2Fmetabolite exporter family
VF_1128	-0.449812	7.97941	10.5989	0.00712108	0.0660652	hypothetical protein
VF_0824	0.612027	6.60212	10.593	0.00713282	0.0660652	dihydrolipoyltranssuccinase
VF_A0682	0.563699	5.58668	10.5808	0.00715737	0.066132	transporter
VF_2228	0.638069	4.80073	10.5001	0.00732204	0.0674901	DNA topoisomerase IV%2C subunit B
VF_2161	-0.520127	8.92057	10.4463	0.00743426	0.0683194	methyl-accepting chemotaxis protein
VF_0690	0.579142	5.77472	10.4398	0.00744782	0.0683194	oligopeptide-binding protein OppA
VF_A0583	-0.479162	6.36057	10.4162	0.0074978	0.0685969	hypothetical protein
VF_1137	-0.542322	9.28217	10.4086	0.00751402	0.0685969	putative lipoprotein
VF_A0378	-0.560634	6.04158	10.3687	0.00759969	0.0692134	glycine betaine transporter
VF_0091	0.606115	3.73199	10.3581	0.00762257	0.0692565	GGDEF domain protein
VF_0614	-0.428549	7.14204	10.3228	0.00769956	0.0697898	inositol monophosphatase
VF_AR0003	-3.12315	1.95786	12.8926	0.00777784	0.0703323	5S ribosomal RNA
VF_0086	-0.450139	7.81227	10.2773	0.00780015	0.0703673	predicted oxidoreductase with FAD%2FNAD%28P%29-binding domain
VF_A0170	-0.460313	5.90212	10.1916	0.00799389	0.0718055	methyl-accepting chemotaxis protein
VF_A0504	-0.501922	8.37586	10.1871	0.00800428	0.0718055	hypothetical protein
VF_1834	-0.54654	8.07129	10.182	0.00801602	0.0718055	RNA polymerase%2C sigma-28 %28sigma-F%2C FliA%29 factor
VF_1715	-0.497101	8.69409	10.1705	0.00804255	0.0718744	tetranactin resistance protein
VF_0872	0.692468	4.43554	10.1382	0.00811749	0.0723747	methyl-accepting chemotaxis protein
VF_A1106	-1.13066	1.2023	10.1211	0.00815765	0.0725631	hypothetical protein
VF_0125	0.550614	5.30735	10.0941	0.00822128	0.0729591	fused 4%27-phosphopantothenoylcysteine decarboxylase%2Fphosphopantothenoylcysteine synthetase%2C FMN-binding
VF_A0051	-0.543095	6.54218	10.0757	0.00826508	0.0730728	hypothetical cytosolic protein
VF_0258	0.599815	5.55573	10.0726	0.00827239	0.0730728	50S ribosomal subunit protein L36
VF_2222	0.487029	7.50158	9.98346	0.00848862	0.0744925	50S ribosomal subunit protein L13
VF_1024	-0.529269	7.07468	9.97908	0.00849942	0.0744925	predicted hydrolase
VF_1565	-0.585357	5.59886	9.97627	0.00850635	0.0744925	cobalt transport ATP-binding protein CbiO
VF_1564	-0.706402	4.1461	9.97431	0.0085112	0.0744925	hypothetical protein
VF_2453	0.467912	7.09479	9.89112	0.00871961	0.0761419	fused Signal Recognition Particle %28SRP%29 receptor: membrane binding protein%2Fconserved protein
VF_0470	0.478874	5.76043	9.88255	0.00874143	0.0761582	1-hydroxy-2-methyl-2-%28E%29-butenyl 4-diphosphate reductase%2C 4Fe-4S protein
VF_2000	-0.514149	7.73666	9.87359	0.00876431	0.0761836	predicted protein
VF_2079	-0.67015	8.6661	9.86512	0.008786	0.0761986	flagellin FlaF
VF_A0926	-0.632757	10.8806	9.84917	0.00882699	0.0763117	hypothetical membrane associated protein
VF_1939	0.553091	4.32561	9.8374	0.00885741	0.0763117	predicted membrane-bound lytic murein transglycosylase D
VF_1867	-0.437089	6.31118	9.83677	0.00885903	0.0763117	flagellar hook-associate protein 3%2C FlgL
VF_A0633	0.549476	4.07379	9.77299	0.00902604	0.0774954	hypothetical protein
VF_A0277	-0.477816	9.33598	9.76842	0.00903814	0.0774954	hypothetical protein
VF_A0821	-0.684335	3.79253	9.76117	0.00905738	0.0774954	glutathione S-transferase
VF_2662	-0.68298	7.2465	9.95455	0.00909313	0.0776273	hypothetical protein
VF_0494	-0.58095	5.00276	9.72672	0.00914951	0.0779342	modulator of Rnase II stability
VF_2192	0.975366	3.17944	9.74021	0.00919351	0.0780935	nucleoside triphosphate pyrophosphohydrolase%2C marked preference for dGTP
VF_0011	0.424221	7.51254	9.70021	0.00922115	0.0780935	gap repair protein
VF_A0232	1.20768	2.46814	9.81619	0.00922961	0.0780935	hypothetical protein
VF_A0639	0.42994	6.21608	9.67702	0.00928436	0.0782353	hypothetical protein
VF_1367	-0.48221	8.58344	9.67593	0.00928737	0.0782353	two-component response regulator
VF_R0034	0.896531	3.5118	9.66522	0.00936557	0.0787203	16S ribosomal RNA
VF_0547	-0.480302	5.42911	9.61592	0.00945339	0.0792167	CcsA-related protein
VF_A0014	-0.617012	8.25251	9.61136	0.00946615	0.0792167	hypothetical protein
VF_1180	0.610651	6.66399	9.58849	0.00961275	0.0802675	anaerobic class I fumarate hydratase %28fumarase B%29
VF_0808	0.579151	5.51377	9.53605	0.00967987	0.0806515	fused N-acetyl glucosamine specific PTS enzyme: IIC and IIB components
VF_2236	-0.490541	6.72868	9.48737	0.00982106	0.0816496	methyl-accepting chemotaxis protein
VF_1978	-0.628674	3.62121	9.47838	0.00984739	0.0816905	accessory colonization factor AcfA-like protein
VF_B0014	0.743717	2.54993	9.46251	0.00989408	0.0818998	hypothetical protein
VF_0001	0.75668	2.97953	9.45154	0.00992653	0.0819905	FMN-binding protein MioC
VF_1347	0.585302	4.66611	9.43525	0.0099749	0.0821851	alkylphosphonate utilization operon protein
VF_A0629	0.47525	6.3623	9.42913	0.00999316	0.0821851	hypothetical protein
VF_A0555	-0.638282	4.66956	9.40936	0.0100524	0.0824946	phosphate-binding protein
VF_0814	-0.425321	6.21176	9.39342	0.0101005	0.082711	putative esterase%2Flipase YbfF
VF_2300	0.620366	4.99665	9.37558	0.0101546	0.0829761	glutaredoxin
VF_2020	0.611746	3.81184	9.35946	0.0102038	0.0830822	putative phage tail protein
VF_0293	0.798459	4.29754	9.38502	0.0102111	0.0830822	3-isopropylmalate isomerase subunit%2C dehydratase component
VF_0260	0.466171	6.75174	9.349	0.0102358	0.0831063	30S ribosomal subunit protein S11
VF_1537	-0.446095	7.90189	9.33033	0.0102934	0.0833959	hypothetical protein
VF_A0421	-0.49686	7.87317	9.29857	0.0103921	0.0840177	putative manganese-dependent inorganic pyrophosphatase
VF_0683	1.08002	1.23318	9.26524	0.010497	0.084686	conserved protein
VF_2202	0.653879	3.0596	9.24942	0.0105472	0.0847752	integral membrane protein involved in stabilizing FtsZ ring during cell division
VF_A0698	-0.466922	6.50966	9.24777	0.0105525	0.0847752	CheW%2FCheY hybrid protein CheV3
VF_0412	0.533658	5.02437	9.2302	0.0106086	0.0850468	DNA polymerase III%2C chi subunit
VF_1518	0.547302	4.86039	9.21678	0.0106517	0.0852134	DnaK-related protein
VF_A0081	1.03328	2.05193	9.20176	0.0107002	0.0854222	oxidoreductase%2C Fe-S subunit
VF_0120	0.795704	3.11862	9.18393	0.0107581	0.0857051	predicted transcriptional accessory protein
VF_1618	-0.407121	7.67596	9.16854	0.0108083	0.0859264	methyl-accepting chemotaxis protein
VF_0429	0.509738	6.55344	9.16004	0.0108362	0.0859689	pyrroline-5-carboxylate reductase%2C NAD%28P%29-binding
VF_A0556	-0.531329	5.07614	9.13846	0.0109074	0.0863541	hypothetical protein
VF_0224	0.857744	2.56557	9.12047	0.0109672	0.0866476	protein SlyX
VF_A0488	-0.492283	6.2246	9.09581	0.0110497	0.0868662	hypothetical protein
VF_0968	0.550605	3.93059	9.08899	0.0110727	0.0868662	beta-lactamase family protein
VF_0331	-0.447689	6.6089	9.08592	0.0110831	0.0868662	peptide-methionine %28S%29-S-oxide reductase
VF_A0801	-0.416266	5.60369	9.08372	0.0110905	0.0868662	glycogen debranching enzyme
VF_A1012	-0.487127	8.29909	9.07834	0.0111087	0.0868662	two component response regulator%2C GGDEF domain protein
VF_2553	-0.501	9.32799	9.04234	0.0112313	0.0876454	periplasmic protein disulfide isomerase I
VF_2609	-0.612011	5.6729	9.03638	0.0113061	0.0878428	hypothetical protein
VF_2323	0.459246	5.23733	9.01459	0.0113269	0.0878428	RNA chaperone Hfq %28HF-I%29
VF_A0708	0.555897	4.30014	9.00677	0.011354	0.0878428	predicted DNA-binding transcriptional regulator
VF_2046	0.963244	1.92732	8.99919	0.0113804	0.0878428	maltose%2Fmaltodextrin transport ATP-binding protein MalK2
VF_2464	0.594594	5.42763	8.99212	0.011405	0.0878428	general secretion pathway protein N
VF_2344	0.661215	4.5405	8.99147	0.0114073	0.0878428	sensory histidine kinase in two-component regulatory system with CpxR
VF_2118	0.414307	5.93006	8.98695	0.0114231	0.0878428	fused aspartokinase I and homoserine dehydrogenase I
VF_A1108	-0.529993	4.62539	8.98191	0.0114407	0.0878428	hypothetical protein
VF_1322	-0.549589	4.17181	8.97129	0.011478	0.087952	nucleoside permease NupC
VF_A0343	1.25141	4.68227	10.5163	0.011525	0.0881353	GGDEF domain protein
VF_2484	0.538223	3.90979	8.94773	0.0115612	0.0882353	diaminopimelate epimerase
VF_A0476	1.6042	4.25282	10.9328	0.01165	0.0887356	GGDEF domain protein
VF_2105	0.493379	6.58673	8.88288	0.011794	0.0896535	ribose 5-phosphate isomerase%2C constitutive
VF_A0069	0.791131	4.36723	8.97185	0.0118417	0.0898365	hypothetical protein
VF_0167	-0.66715	3.97202	8.85958	0.011879	0.089941	glucose-1-phosphate thymidylyltransferase
VF_0919	-0.658462	6.92892	9.01764	0.0119399	0.0900805	oxidoreductase%2C short-chain dehydrogenase%2Freductase family
VF_A0994	-0.451234	7.9049	8.84173	0.0119446	0.0900805	hyaluronate lyase precursor
VF_A0295	-0.535075	7.59582	8.83011	0.0119875	0.0902258	nucleoprotein%2Fpolynucleotide-associated enzyme
VF_A0072	-0.448439	7.07343	8.81943	0.0120272	0.090346	hybrid two component sensor histidine kinase
VF_A1056	0.710066	4.93486	8.87233	0.0122042	0.0914956	lipoprotein%2C putative
VF_0056	0.471138	6.74843	8.74535	0.0123064	0.0920027	ATP-dependent RNA helicase
VF_A0667	-0.461848	5.3264	8.74176	0.0123201	0.0920027	hypothetical protein
VF_1874	-0.427592	6.96274	8.7239	0.0123886	0.0923338	flagellar hook protein FlgE
VF_0094	-0.484695	6.82444	8.70017	0.0124804	0.0928365	GGDEF domain protein
VF_2182	0.47026	7.81626	8.69046	0.0125181	0.0929362	DNA-binding transcriptional of pyruvate dehydrogenase complex
VF_T0052	0.696681	3.51641	8.67004	0.012598	0.093177	tRNA-Gly
VF_0881	0.52551	4.33267	8.66063	0.0126351	0.093177	bicyclomycin%2Fmultidrug efflux system
VF_1475	0.756266	2.32583	8.65982	0.0126382	0.093177	transcriptional regulator%2C LysR family
VF_A0356	0.419363	5.66857	8.65729	0.0126482	0.093177	galactose-1-epimerase %28mutarotase%29
VF_A0416	-0.754514	6.89852	9.1281	0.0126782	0.0932181	DOPA 4%2C5-dioxygenase
VF_A1093	-1.20403	2.41518	8.79318	0.0127727	0.0936962	hypothetical protein
VF_0391	0.547777	4.30133	8.621	0.0127924	0.0936962	3-deoxy-D-manno-octulosonate 8-phosphate phosphatase
VF_A0013	-0.59803	4.41292	8.60152	0.0128706	0.0939457	chitin-binding protein
VF_T0089	0.513025	4.97975	8.60025	0.0128757	0.0939457	tRNA-Val
VF_0315	0.552407	6.17548	8.5611	0.0130346	0.094924	opacity associated protein OapA
VF_0374	0.754176	3.48411	8.54793	0.0130886	0.0950934	cell wall structural complex MreBCD transmembrane component MreD
VF_A0600	-0.386924	6.40395	8.54327	0.0131077	0.0950934	hypothetical protein
VF_0124	0.623079	3.50744	8.49601	0.013304	0.096334	division inhibitor
VF_A0263	-0.553042	4.4215	8.46791	0.0134223	0.0970069	hypothetical protein
VF_0821	0.64049	6.12867	8.6179	0.0134715	0.097178	succinate dehydrogenase%2C flavoprotein subunit
VF_A0474	2.10451	3.81074	10.6498	0.0135021	0.0972154	TcpH protein
VF_2074	0.471118	4.89791	8.43214	0.0135748	0.0972844	cell division protein
VF_0933	0.456633	4.80246	8.43146	0.0135777	0.0972844	fused predicted 4Fe-4S ferredoxin-type protein%2Fconserved protein %28Rnf%2FRsx reducing system%29
VF_2649	-0.511381	6.0575	8.42902	0.0135882	0.0972844	hypothetical protein
VF_0149	-0.419876	7.26893	8.41569	0.0136456	0.0975121	glycosyltransferase
VF_A0584	-0.463636	5.27854	8.39396	0.0137398	0.0978895	hypothetical protein
VF_1793	0.492679	4.95693	8.39168	0.0137497	0.0978895	formate-tetrahydrofolate ligase
VF_1157	-0.42376	6.75337	8.37886	0.0138057	0.0979456	predicted carboxypeptidase
VF_A0083	0.442349	5.93819	8.37813	0.0138089	0.0979456	twin-argninine leader-binding protein for DmsA and TorA
VF_A0519	-1.2093	1.48171	8.36017	0.0138878	0.0982592	hypothetical protein
VF_1248	-0.978519	2.11143	8.35635	0.0139046	0.0982592	cystathionine beta-lyase
VF_0840	0.45671	5.6107	8.34586	0.013951	0.0984051	predicted metal-binding enzyme
VF_A0651	-0.425092	8.79251	8.33853	0.0139836	0.0984525	hypothetical protein
VF_1304	0.529743	3.95209	8.31557	0.014086	0.0988953	copper-exporting ATPase
VF_0252	0.406048	7.32918	8.31016	0.0141103	0.0988953	50S ribosomal subunit protein L6
VF_1255	0.662605	3.21751	8.30707	0.0141242	0.0988953	transcriptional repressor
VF_B0002	0.873094	5.07804	8.84975	0.014199	0.0992373	DNA primase TraC
VF_0616	0.570127	7.83188	8.27448	0.0142716	0.0995622	Fe-S cluster synthesis regulatory protein IscR%2C DNA-binding transcriptional repressor
VF_1418	-0.523683	4.40437	8.26083	0.0143339	0.0998144	hypothetical protein
VF_2131	-0.430795	6.94713	8.25029	0.0143823	0.0999417	cell wall endopeptidase%2C family M23%2FM37
VF_2279	-0.441833	8.07922	8.24544	0.0144046	0.0999417	conserved protein
VF_A0768	-0.387426	6.7331	8.23768	0.0144404	0.100008	cysteine desulfhydrase
VF_0508	-0.560787	8.49351	8.21589	0.0145413	0.100525	SMP protein precursor
VF_2158	0.482963	8.6408	8.20531	0.0145907	0.100684	bifunctional aconitate hydratase 2%2F2-methylisocitrate dehydratase
VF_A0384	0.412753	6.10843	8.18337	0.0146937	0.101211	ATP-dependent RNA helicase
VF_2545	0.500927	5.23356	8.15292	0.014838	0.101966	16S rRNA m5C967 methyltransferase%2C S-adenosyl-L-methionine-dependent
VF_1543	-0.393393	5.54312	8.14901	0.0148567	0.101966	long-chain fatty acid transport protein precursor
VF_1082	0.723055	2.67355	8.13001	0.0149477	0.102407	predicted glutathione S-transferase
VF_1136	-0.60373	7.06414	8.21264	0.0150246	0.102645	hypothetical protein
VF_1702	0.410577	7.48562	8.10351	0.0150758	0.102645	membrane-bound lytic murein transglycosylase B
VF_1940	0.455704	4.76314	8.09598	0.0151124	0.102645	hypothetical protein
VF_1661	-0.653361	2.90379	8.09561	0.0151142	0.102645	conserved protein
VF_A0718	0.539582	5.60029	8.08746	0.015154	0.102645	hypothetical protein
VF_1906	-0.603575	5.08181	8.08379	0.0151719	0.102645	protein required for assembly of periplasmic nitrate reductase %28NapA%29
VF_A0943	0.524087	4.07554	8.08018	0.0151896	0.102645	DNA-binding transcriptional regulator
VF_A0678	0.554585	7.00297	8.09797	0.0151977	0.102645	MoxR protein
VF_A1100	0.97914	1.83911	8.04932	0.0153418	0.103294	outer membrane protein A
VF_0581	0.593469	4.66518	8.04808	0.015348	0.103294	exonuclease V %28RecBCD complex%29%2C gamma subunit
VF_0727	0.42302	6.41706	8.00942	0.0155413	0.104366	sodium-translocating NADH:quinone oxidoreductase%2C subunit C
VF_A0925	-0.469148	5.26995	8.00533	0.0155619	0.104366	autoinducer-binding transcriptional activator protein LuxR
VF_A1143	-0.734102	3.38024	7.9988	0.0155949	0.104403	hypothetical membrane spanning protein
VF_0619	-0.533117	9.4542	7.97467	0.0157175	0.104766	Fe-S cluster assembly protein IscA
VF_2244	0.494189	5.00268	7.97441	0.0157188	0.104766	fused tRNA nucleotidyl transferase%2F2%273%27-cyclic phosphodiesterase%2F2%27nucleotidase and phosphatase
VF_2541	0.607336	3.07273	7.97195	0.0157313	0.104766	DNA processing protein DprA %28Smf%29%2C possibly competence-related
VF_2611	1.03664	0.77556	7.95048	0.0158415	0.105111	hypothetical protein
VF_A0249	-0.826075	1.75454	7.94813	0.0158536	0.105111	sn-glycerol-3-phosphate dehydrogenase %28anaerobic%29%2C membrane anchor subunit GlpB
VF_2356	0.48326	6.07299	7.94576	0.0158658	0.105111	fused thiol:disulfide interchange protein: activator of DsbC%2Fconserved protein
VF_A0266	-0.507422	5.17323	7.93289	0.0159324	0.105369	transcriptional regulator
VF_2362	-0.480463	5.58733	7.90542	0.0160757	0.10606	GGDEF domain protein
VF_1745	-0.566262	9.99877	7.89683	0.0161208	0.10606	conserved protein
VF_1170	0.526941	6.40206	7.89309	0.0161405	0.10606	hypothetical protein
VF_2261	-0.472777	6.30534	7.89166	0.016148	0.10606	GGDEF domain protein
VF_A1140	0.83064	3.19419	7.86857	0.0162703	0.106679	hypothetical protein
VF_0136	0.442414	5.25192	7.86106	0.0163103	0.106692	3-deoxy-D-manno-octulosonic-acid kinase
VF_A0824	0.585885	3.79259	7.85579	0.0163384	0.106692	ferric anguibactin transport ATP-binding protein
VF_1466	0.492425	7.48098	7.85248	0.0163561	0.106692	small heat shock protein
VF_2211	0.363741	6.68844	7.83577	0.0164458	0.107094	conserved protein
VF_A1008	-0.793359	3.7864	7.8363	0.0165537	0.107515	hypothetical protein
VF_0563	-0.424379	7.79516	7.81341	0.0165668	0.107515	lipoprotein component of outer membrane protein assembly complex
VF_1344	0.756006	2.32349	7.80762	0.0165983	0.107536	acetyltransferase
VF_0072	0.888003	4.23213	8.12431	0.0166795	0.107879	sn-glycerol-3-phosphate transporter
VF_A0284	-0.492194	7.46151	7.76944	0.0168077	0.108525	ATP-dependent Zn protease
VF_A1152	0.857298	3.47565	7.8267	0.0169226	0.109082	multidrug efflux system
VF_2559	0.561104	5.43093	7.7303	0.0170257	0.109562	dihydroxyacid dehydratase
VF_0453	-0.397517	8.0934	7.70563	0.0171649	0.110228	lysine tRNA synthetase%2C inducible
VF_1530	-0.457688	5.35968	7.69244	0.0172398	0.110228	transcriptional regulator%2C GntR family
VF_1281	-0.577101	5.01026	7.69225	0.0172409	0.110228	hypothetical protein
VF_2174	-0.369244	7.41712	7.68955	0.0172562	0.110228	carbonic anhydrase
VF_A0829	-0.458389	6.25161	7.68651	0.0172736	0.110228	proline:sodium symporter
VF_0251	0.415953	6.85372	7.67025	0.0173668	0.110637	30S ribosomal subunit protein S8
VF_1587	-0.381691	8.29541	7.6225	0.0176437	0.112214	lysine%2Farginine%2Fornithine transporter subunit
VF_0791	-0.362735	7.1067	7.60427	0.0177508	0.112707	transcriptional activator ToxR
VF_A0339	0.901389	1.56579	7.57065	0.0179504	0.113785	conserved protein
VF_0959	0.551045	3.66456	7.55864	0.0180224	0.114052	membrane spanning protein in TolA-TolQ-TolR complex
VF_0818	0.433607	7.20867	7.52201	0.0182439	0.115263	citrate synthase
VF_1130	0.487093	4.20296	7.49066	0.0184361	0.116284	23S rRNA methyltransferase
VF_0700	0.367863	6.03039	7.46912	0.0185695	0.116933	fused diaminohydroxyphosphoribosylaminopyrimidine deaminase and 5-amino-6-%285-phosphoribosylamino%29 uracil reductase
VF_1630	-0.358984	6.5373	7.45469	0.0186596	0.117134	sodium:proton antiporter
VF_2374	-0.509051	5.79986	7.44973	0.0186906	0.117134	two-component response regulator
VF_1760	0.435802	6.67306	7.44925	0.0186936	0.117134	cytidylate kinase
VF_2295	0.9372	1.15067	7.43952	0.0187548	0.117325	pili assembly protein PilO
VF_2335	0.526879	4.38053	7.43141	0.0188059	0.117452	fumarate reductase %28anaerobic%29%2C Fe-S subunit
VF_0644	-0.423076	5.43474	7.41459	0.0189125	0.117925	predicted esterase
VF_1566	-0.636728	5.7097	7.55156	0.019018	0.118237	hypothetical protein
VF_1046	0.417332	4.99495	7.39054	0.0190661	0.118237	hypothetical protein
VF_1921	-0.353875	6.74202	7.39053	0.0190662	0.118237	predicted inner membrane protein
VF_1735	0.64256	8.21723	7.51217	0.0191048	0.118237	thymidylate kinase
VF_0372	0.452483	6.8541	7.38256	0.0191175	0.118237	cell wall structural complex MreBCD%2C actin-like component MreB
VF_1391	-0.474499	6.04572	7.34545	0.0193582	0.119092	lipoprotein%2C putative
VF_A0193	0.484919	3.86806	7.34369	0.0193698	0.119092	TolQ protein
VF_A0340	-0.537697	4.30983	7.34213	0.01938	0.119092	amino acid permease
VF_A0745	-0.452203	4.40194	7.34203	0.0193806	0.119092	dethiobiotin synthetase
VF_2636	-0.876617	7.03195	8.31027	0.0194119	0.119093	hypothetical protein
VF_0295	0.567205	5.69487	7.34973	0.0194503	0.119137	2-isopropylmalate synthase
VF_A0838	-0.571598	4.5586	7.28203	0.0197781	0.120951	hypothetical protein
VF_A0236	-0.446703	6.33248	7.26885	0.0198667	0.121298	glycerol kinase
VF_0987	-0.365648	6.99981	7.25649	0.0199502	0.12145	methyl-accepting chemotaxis protein
VF_2073	0.457475	4.53346	7.24966	0.0199966	0.12145	4-diphosphocytidyl-2C-methyl-D-erythritol synthase
VF_0823	0.485553	7.88867	7.24462	0.0200309	0.12145	2-oxoglutarate decarboxylase%2C thiamin-requiring
VF_A0789	-0.446609	4.53826	7.23466	0.0200988	0.12145	lactoylglutathione lyase
VF_2608	-0.548482	5.5168	7.23427	0.0201015	0.12145	hypothetical protein
VF_1736	0.419149	5.23397	7.22563	0.0201606	0.12145	predicted aminodeoxychorismate lyase
VF_1609	-0.426955	6.02012	7.22493	0.0201654	0.12145	molybdopterin synthase sulfurylase
VF_A1166	-0.415734	5.68034	7.22108	0.0201919	0.12145	GGDEF%2FEAL domains protein
VF_1752	-0.371822	8.04268	7.21502	0.0202335	0.12145	uridine%2Fcytidine kinase
VF_A0995	0.400638	5.46033	7.21365	0.020243	0.12145	high-affinity iron permease
VF_A0269	-0.461733	6.55096	7.21117	0.0202601	0.12145	lipoprotein%2C putative
VF_1987	0.437145	4.92668	7.20658	0.0202918	0.12145	sensory histidine kinase in two-component regulatory system with PhoB
VF_1034	0.455799	6.9655	7.20464	0.0203052	0.12145	conserved protein
VF_2476	0.54167	4.4386	7.19211	0.0203921	0.121778	ribosome-associated heat shock protein Hsp15
VF_2441	0.513716	6.45974	7.17821	0.0204891	0.122093	hypothetical protein
VF_1427	-0.517734	9.59536	7.1754	0.0205088	0.122093	acrylsulfatase-like enzyme
VF_1862	-0.57368	7.71677	7.22278	0.0206695	0.122858	Flagellin FlaE
VF_1536	-0.543616	10.2573	7.13637	0.0207842	0.123347	inner membrane protein
VF_1389	0.437108	4.54893	7.13104	0.0208222	0.123381	ribosomal-protein-alanine acetyltransferase
VF_0352	-0.487468	5.39272	7.12179	0.0208882	0.12358	predicted UDP-glucose lipid carrier transferase
VF_2207	0.501407	4.62648	7.11326	0.0209493	0.12375	transpeptidase %28penicillin-binding protein 3%29
VF_0565	0.438666	4.51273	7.10103	0.0210374	0.124078	conserved protein
VF_0225	0.727918	5.35587	7.39289	0.0210711	0.124085	vegetatible incompatibility protein HET-E-1
VF_0530	-0.500983	4.88626	7.0858	0.0211476	0.1242	conserved hypothetical protein
VF_A0457	-0.431083	5.82017	7.0815	0.0211788	0.1242	lipoprotein%2C putative
VF_0708	-0.407311	6.27047	7.08022	0.0211881	0.1242	membrane-bound sensor histidine kinase LuxQ
VF_0060	0.406671	6.56681	7.07034	0.0212602	0.124431	3-octaprenyl-4-hydroxybenzoate decarboxylase
VF_1788	-0.506277	11.7819	7.04937	0.0214141	0.12514	hypothetical protein
VF_R0031	0.775947	2.38744	7.02844	0.021569	0.125517	16S ribosomal RNA
VF_2007	0.777891	1.77291	7.02295	0.0216099	0.125517	hypothetical protein
VF_A0133	-0.516563	5.12399	7.01903	0.0216391	0.125517	hypothetical protein
VF_1310	-0.480408	9.37047	7.01766	0.0216493	0.125517	stress-induced protein
VF_A0071	-0.488399	5.22437	7.01621	0.0216602	0.125517	heme nitric oxide and%2For oxygen binding protein HNOX
VF_0237	0.413748	7.60641	7.01097	0.0216994	0.125517	50S ribosomal subunit protein L4
VF_0794	0.40985	5.70321	7.00969	0.0217089	0.125517	ferrochelatase
VF_0945	0.442992	5.58811	6.99637	0.021809	0.125905	membrane protein%2C putative
VF_2569	0.580152	4.46838	6.98722	0.021878	0.126113	ATP synthase F0%2C C subunit
VF_2175	-0.59197	10.7337	6.97033	0.0220062	0.12666	hypothetical protein
VF_1028	0.509175	4.10708	6.95696	0.0221082	0.127056	tryptophan synthase%2C beta subunit
VF_A0548	-0.403195	6.78556	6.95233	0.0221437	0.127068	phage family integrase
VF_2450	-0.458038	10.1326	6.94351	0.0222114	0.127101	RNA polymerase%2C sigma-32 %28sigma-H%29 factor
VF_A0654	0.40381	5.53105	6.94291	0.0222161	0.127101	hypothetical protein
VF_A0032	-0.420215	5.00929	6.92881	0.022325	0.127492	thioredoxin peroxidase
VF_A0475	1.1971	6.48584	8.45398	0.0223513	0.127492	GGDEF domain protein
VF_A0797	-0.448921	10.0974	6.91981	0.0223948	0.12755	maltose ABC transporter%2C permease protein
VF_0507	-0.489745	7.30571	6.90583	0.0225038	0.12781	purine-nucleoside phosphorylase
VF_A0645	0.431262	5.08356	6.90271	0.0225282	0.12781	acetyltransferase
VF_A0002	0.541924	3.29554	6.90108	0.022541	0.12781	conserved protein
VF_0028	-0.357359	5.74748	6.89404	0.0225962	0.127934	protoporphyrin oxidase%2C flavoprotein
VF_0600	-0.378837	6.26889	6.88597	0.0226597	0.128103	hypothetical protein
VF_1636	-0.382973	7.11603	6.87788	0.0227235	0.128109	preprotein translocase subunit-like protein
VF_2231	0.577062	3.95196	6.87	0.022786	0.128109	predicted dehydrogenase
VF_A0828	-0.429016	7.52716	6.86908	0.0227933	0.128109	glutaredoxin 2
VF_0822	0.405086	6.30654	6.86752	0.0228057	0.128109	succinate dehydrogenase%2C Fe-S subunit
VF_A0338	0.558566	3.38048	6.86411	0.0228328	0.128109	putative glucosyl hydrolase precursor
VF_A1116	0.818624	1.76119	6.86042	0.0228622	0.128109	homoserine%2Fhomoserine lactone efflux protein
VF_1828	-0.561826	7.25609	6.92669	0.023171	0.129649	C-terminal CheW domain%2C putative chemotaxis coupling protein
VF_A0590	-0.480915	4.69925	6.81625	0.0232173	0.129718	daunorubicin resistance transmembrane protein
VF_A0288	-0.630393	13.7658	6.80986	0.0232692	0.129818	protein YgiW precursor
VF_0717	-0.400576	5.65013	6.78227	0.023495	0.130886	conserved protein
VF_1176	0.441037	6.23816	6.76872	0.0236068	0.13114	L-serine deaminase I
VF_2488	0.507547	4.2662	6.76842	0.0236093	0.13114	predicted DNA %28exogenous%29 processing protein
VF_1783	0.599982	3.06843	6.74921	0.0237689	0.131835	anaerobic nitric oxide reductase regulator
VF_0301	0.376137	6.35197	6.739	0.0238544	0.132116	replicative DNA helicase
VF_A0935	-0.499527	4.01726	6.7307	0.023924	0.13231	transcriptional regulator%2C LysR family
VF_A0980	-0.491189	7.58732	6.71719	0.0240379	0.132748	hypothetical protein
VF_A0596	-0.456314	7.34802	6.69981	0.0241855	0.13337	hypothetical protein
VF_A1038	0.367184	7.23191	6.68446	0.0243167	0.1339	EAL%2FGGDEF domains protein%2C adjacent to Syp polysaccharide locus
VF_0830	0.347548	6.9804	6.67495	0.0243984	0.134156	zinc transporter subunit: periplasmic-binding component of ABC superfamily
VF_A0359	0.672739	3.04566	6.66495	0.0244846	0.134436	transcriptional regulator%2C TetR family
VF_1108	0.475963	6.72067	6.64718	0.0246387	0.134907	chaperone protein DnaJ-like protein
VF_1605	-0.412855	5.41316	6.64692	0.0246411	0.134907	hypothetical protein
VF_A0342	0.65365	5.05725	6.74091	0.0249245	0.136263	GGDEF domain protein
VF_1701	0.366874	5.84579	6.60976	0.0249672	0.136302	fused 5-methylaminomethyl-2-thiouridine-forming enzyme methyltransferase%2FFAD-dependent demodification enzyme
VF_1588	-0.37521	8.21455	6.59646	0.0250853	0.13675	histidine%2Flysine%2Farginine%2Fornithine transporter subunit
VF_A0191	0.408384	6.08905	6.57715	0.0252578	0.137495	FhuE receptor precursor
VF_1410	0.33242	7.36488	6.56846	0.0253359	0.137723	predicted aminobenzoyl-glutamate transporter
VF_2220	0.360334	5.62607	6.56236	0.0253908	0.137775	ubiquinol-cytochrome c reductase iron-sulfur subunit
VF_A0920	0.387083	6.50332	6.5594	0.0254176	0.137775	luciferase beta chain LuxB
VF_A0309	-0.366281	5.78504	6.55368	0.0254694	0.13786	peptide transport protein SapA
VF_0689	0.466225	4.30532	6.52805	0.0257028	0.138904	predicted oligopeptide transporter subunit
VF_1598	0.449436	4.87544	6.52453	0.0257352	0.138904	exochitinase
VF_0624	0.336559	7.25387	6.47581	0.0261867	0.141142	aminopeptidase B
VF_1016	0.421149	4.638	6.4688	0.0262525	0.141297	imidazole glycerol phosphate synthase%2C glutamine amidotransferase subunit with HisF
VF_0425	0.753959	2.4725	6.4616	0.0263201	0.141461	dITP%2FXTP pyrophosphatase
VF_2254	-0.381277	9.04669	6.45648	0.0263685	0.141522	RNA polymerase%2C sigma-70 %28sigma-D%29 factor
VF_0414	0.430633	7.91705	6.43871	0.026537	0.142116	conserved inner membrane protein
VF_0449	-0.461097	11.0191	6.43424	0.0265795	0.142116	protein disulfide isomerase II
VF_1554	-0.33264	7.14272	6.43305	0.0265909	0.142116	nitrite reductase%2C formate-dependent%2C cytochrome
VF_2468	0.71518	2.74006	6.42484	0.0266693	0.142233	general secretion pathway protein J
VF_A0278	-0.483728	8.26032	6.42214	0.0266951	0.142233	putative membrane-bound redox modulator that is induced by high pH
VF_2171	-0.36471	6.94313	6.41906	0.0267247	0.142233	predicted transporter subunit: membrane component of ABC superfamily
VF_A0070	0.560859	4.09856	6.41181	0.0267943	0.142405	lipoprotein%2C putative
VF_A0143	-0.387795	4.70388	6.40268	0.0268824	0.142531	GlcNac-binding protein A
VF_0062	0.425956	5.05935	6.40162	0.0268926	0.142531	flavin reductase
VF_1901	0.585209	3.79772	6.39432	0.0269633	0.142707	hypothetical protein
VF_1371	0.442756	4.31891	6.39	0.0270053	0.142731	permease
VF_A0324	-0.406146	5.00192	6.37889	0.0271134	0.143105	thiol:disulfide interchange protein DsbD
VF_0904	0.332034	6.96924	6.35507	0.0273471	0.143965	DNA-binding transcriptional dual regulator%2C leucine-binding
VF_1982	-0.381637	5.33982	6.35372	0.0273604	0.143965	negative regulator of PhoR%2FPhoB two-component regulator
VF_2660	0.535182	3.8144	6.34735	0.0274234	0.143965	lipoprotein%2C putative
VF_A0858	-0.445478	8.08674	6.34695	0.0274273	0.143965	arsenical-resistance protein ACR3
VF_0663	-0.450535	4.08046	6.31985	0.0276972	0.145182	N-acetylneuraminate lyase
VF_0240	0.4	5.38795	6.27249	0.0281762	0.14749	30S ribosomal subunit protein S19
VF_0008	-0.535793	11.1518	6.25201	0.0283864	0.148224	cystine-binding protein
VF_A0300	-0.356695	6.74746	6.25127	0.028394	0.148224	methyl-accepting chemotaxis protein
VF_1999	-0.396467	8.34824	6.24379	0.0284714	0.148253	small protein A
VF_2455	-0.651704	3.11928	6.24322	0.0284773	0.148253	hypothetical protein
VF_B0006	0.465603	6.59183	6.23609	0.0285512	0.148289	hypothetical protein
VF_A0681	0.775649	3.08422	6.23763	0.0285619	0.148289	hypothetical membrane spanning protein
VF_A0870	1.25286	3.30237	6.95678	0.0286103	0.148338	toxin coregulated pilus biosynthesis protein TcpD
VF_0742	0.45184	6.40893	6.2217	0.0287011	0.148607	lipoate synthase
VF_1822	0.454832	4.45089	6.21681	0.0287522	0.14867	heme exporter subunit C
VF_1620	0.505937	3.66715	6.20928	0.0288312	0.148876	periplasmic sensory protein associated with the TorRS two-component regulatory system
VF_1065	-0.707247	5.68805	6.56383	0.0289301	0.149142	integral membrane protein with TrkA domains
VF_A0146	-0.444494	4.46177	6.19698	0.0289607	0.149142	hypothetical protein
VF_2206	0.441881	5.05988	6.17678	0.0291749	0.150042	UDP-N-acetylmuramoyl-L-alanyl-D-glutamate:meso-diaminopimelate ligase
VF_0583	0.437513	4.43823	6.16806	0.029268	0.150319	exonuclease V %28RecBCD complex%29%2C alpha subunit
VF_2294	0.948405	1.55928	6.15785	0.0293774	0.150678	pili assembly protein PilP
VF_1733	-0.42576	9.0528	6.13433	0.0296314	0.15152	predicted metallodependent hydrolase
VF_1405	0.452723	4.03972	6.13195	0.0296573	0.15152	molybdopterin-guanine dinucleotide synthase
VF_0235	0.435101	9.03088	6.13162	0.0296608	0.15152	50S ribosomal subunit protein L3
VF_A1007	0.702356	2.16576	6.12298	0.0297549	0.151798	predicted sulfatase%2Fphosphatase
VF_0049	0.424364	4.67336	6.11874	0.0298011	0.151831	TatABCE protein translocation system subunit
VF_A0261	-0.560994	3.47765	6.11368	0.0298565	0.15191	modulator of glutathione-dependent potassium efflux system
VF_1621	0.513511	4.52817	6.10541	0.0299473	0.152169	methylglyoxal synthase
VF_1032	0.853039	1.49093	6.09786	0.0300303	0.152388	glutamine amidotransferase %28component II%29 of anthranilate synthase
VF_1161	-0.456181	4.33974	6.07979	0.0302304	0.153035	periplasmic component of efflux system
VF_1995	0.508817	4.24563	6.07911	0.030238	0.153035	hypothetical protein
VF_B0012	0.499734	10.8795	6.07448	0.0302895	0.153092	hypothetical protein
VF_0152	0.340859	6.12871	6.05393	0.0305195	0.154051	ADP-L-glycero-D-mannoheptose-6-epimerase%2C NAD%28P%29-binding
VF_0878	0.480988	8.44643	6.04679	0.0305999	0.154204	EmrKY-TolC multidrug resistance efflux pump%2C membrane fusion protein component
VF_1615	-0.458407	4.93984	6.04406	0.0306307	0.154204	hypothetical protein
VF_0594	0.409162	5.17025	6.03474	0.0307361	0.154531	exonuclease IX %285%27-3%27 exonuclease%29
VF_A0864	-0.584042	4.45962	6.01741	0.0309335	0.155319	HCP oxidoreductase%2C NADH-dependent
VF_0980	0.552745	3.94939	6.00779	0.0310435	0.155666	predicted transporter
VF_0269	0.749965	2.79638	5.9923	0.0312219	0.156355	thiamine ABC transporter%2C ATP-binding protein ThiQ%2FSfuC
VF_A0058	-0.59615	3.41377	5.98056	0.0313579	0.156831	hypothetical protein
VF_0693	0.540603	4.64217	5.9753	0.031419	0.15693	lipoprotein%2C putative
VF_0047	0.8104	1.62751	5.96892	0.0314934	0.156974	conserved protein
VF_A0878	0.884882	3.53031	6.18074	0.0315101	0.156974	hypothetical protein
VF_0707	-0.396841	5.27611	5.95944	0.0316043	0.157239	periplasmic AI-2 binding protein LuxP
VF_0129	0.440103	4.28172	5.94878	0.0317295	0.157517	hypothetical protein
VF_1591	-0.343123	8.01041	5.94766	0.0317427	0.157517	pyruvate formate lyase activating enzyme 1
VF_2638	-0.394245	5.08867	5.92863	0.0319679	0.158428	hypothetical protein
VF_A0162	0.815359	1.98237	5.92003	0.0320703	0.158729	aerobactin siderophore synthesis protein IucB
VF_1314	0.384136	5.10049	5.89003	0.0324305	0.160304	membrane protein%2C putative
VF_2557	1.03513	1.12524	5.88489	0.0324927	0.160404	acetolactate synthase%2C small subunit
VF_2258	-0.381322	9.76578	5.8773	0.0325849	0.16061	pyruvate kinase I
VF_1504	0.327007	6.395	5.87196	0.0326499	0.16061	methyl-accepting chemotaxis protein
VF_0586	-0.520964	3.94406	5.86996	0.0326743	0.16061	hypothetical protein
VF_2548	-0.403586	4.6889	5.86636	0.0327181	0.16061	predicted oxidoreductase%2C inner membrane subunit
VF_2274	0.392083	5.32013	5.86417	0.0327449	0.16061	Primosome factor n%27 %28replication factor Y%29
VF_A0390	-0.405791	4.91468	5.82286	0.0332548	0.162891	amino acid ABC transporter permease protein
VF_2304	0.562125	3.7777	5.81961	0.0332953	0.162891	argininosuccinate synthetase
VF_A0473	1.35705	4.87908	6.90334	0.0335722	0.164035	transcriptional regulatory protein TcpP
VF_2442	0.35869	7.81877	5.78637	0.0337131	0.164513	DNA-binding transcriptional repressor of SOS regulon
VF_A0922	0.427416	4.34426	5.77148	0.0339024	0.165074	acyl transferase LuxD
VF_R0016	-4.05483	4.01152	8.83603	0.0339145	0.165074	5S RNA
VF_A0919	0.40046	5.65635	5.76457	0.0339906	0.165233	long-chain-fatty-acid ligase LuxE
VF_1226	0.533201	5.11611	5.76363	0.0341568	0.16583	coproporphyrinogen oxidase%2C anaerobic
VF_A0656	0.344221	7.66444	5.74386	0.0342566	0.165954	hypothetical protein
VF_A0933	-0.572401	2.7403	5.74109	0.0342924	0.165954	hypothetical protein
VF_2019	0.450128	3.85368	5.73951	0.0343128	0.165954	hypothetical protein
VF_2481	0.482937	3.71119	5.72087	0.0345549	0.16687	lysophospholipase L%282%29
VF_1878	-0.634933	8.09675	5.91973	0.0345896	0.16687	chemotaxis regulator%2C protein-glutamate methyltransferase%2C CheR
VF_1211	-0.499765	4.05624	5.6893	0.0349696	0.168349	conserved protein
VF_1209	-0.357104	5.1115	5.68746	0.034994	0.168349	membrane metalloprotease
VF_1810	-0.362747	7.73191	5.68485	0.0350285	0.168349	fused enoyl-CoA hydratase and epimerase and isomerase%2F3-hydroxyacyl-CoA dehydrogenase
VF_A0602	-0.370653	8.31058	5.67254	0.0351922	0.168778	NAD synthetase%2C NH3%2Fglutamine-dependent
VF_A0172	0.586977	2.65235	5.671	0.0352126	0.168778	hypothetical protein
VF_1087	-0.534319	4.73293	5.66618	0.035277	0.168778	hypothetical protein
VF_1445	0.561499	3.06621	5.66486	0.0352947	0.168778	ribose transport ATP-binding protein RbsA
VF_0226	0.384094	7.79769	5.64207	0.0356012	0.169855	FKBP-type peptidyl-prolyl cis-trans isomerase %28rotamase%29
VF_1971	-0.531735	6.82177	5.73725	0.0356089	0.169855	acetoin utilization AcuB protein
VF_1724	0.49221	3.17407	5.62008	0.0358998	0.170885	anaerobic C4-dicarboxylate transport
VF_1932	-0.394812	9.49721	5.619	0.0359145	0.170885	acyl coenzyme A dehydrogenase
VF_0950	0.574365	5.02627	5.6814	0.0359695	0.170934	component of RuvABC resolvasome%2C endonuclease
VF_1479	0.622876	3.90653	5.60884	0.0360537	0.17104	aquaporin
VF_A0240	0.724447	2.52992	5.60681	0.0360816	0.17104	SUA5 protein
VF_A0141	-0.438362	5.83902	5.60188	0.0361493	0.171149	NA
VF_1850	-0.486997	3.96721	5.59741	0.0362109	0.171228	flagellar assembly protein FliH%2C negative regulator of FliI
VF_A0658	0.430927	8.04718	5.5921	0.0362842	0.171281	hypothetical protein
VF_2162	0.429651	6.8351	5.58742	0.036349	0.171281	fused glycosyl transferase and transpeptidase
VF_1908	-0.331873	6.86877	5.58687	0.0363567	0.171281	sensory histidine kinase in two-component regulatory system with NarP %28NarL%29
VF_0202	0.387864	6.98062	5.57941	0.0364603	0.171557	phosphoglycero mutase III%2C cofactor-independent
VF_1425	-0.52966	4.40649	5.57512	0.0365199	0.171626	MoxR protein
VF_A0771	-0.36894	4.82197	5.56865	0.0366102	0.171838	transcriptional regulator%2C LysR family
VF_2163	0.409798	7.55063	5.56059	0.0367231	0.172067	predicted ATP-dependent helicase
VF_2435	0.354736	6.22006	5.55684	0.0367758	0.172067	vitamin B12%2Fcobalamin outer membrane transporter
VF_1073	-0.387599	7.3949	5.55387	0.0368175	0.172067	hypothetical protein
VF_A0239	-0.35088	6.6562	5.55233	0.0368393	0.172067	aerobic glycerol-3-phosphate dehydrogenase GlpD
VF_1992	-0.305427	6.95664	5.54241	0.0369792	0.172509	hypothetical protein
VF_1611	0.963437	1.04852	5.52705	0.0371972	0.173315	phosphate ABC transporter%2C permease protein PstC
VF_0253	0.503871	4.93202	5.5213	0.0372793	0.173429	50S ribosomal subunit protein L18
VF_A0648	0.49416	5.97406	5.56375	0.0373126	0.173429	hypothetical protein
VF_0130	0.460636	3.88483	5.51525	0.0373658	0.173465	formamidopyrimidine%2F5-formyluracil%2F 5-hydroxymethyluracil DNA glycosylase
VF_A0425	0.337283	5.33117	5.51181	0.0374151	0.173483	lipid A 4%27kinase
VF_A0456	-0.363969	6.41801	5.50357	0.0375336	0.173821	peptidyl-prolyl cis-trans isomerase
VF_0280	-0.341817	7.73422	5.48867	0.0377488	0.174507	GTPase involved in cell partioning and DNA repair
VF_2223	0.339286	5.49334	5.48699	0.0377732	0.174507	conserved protein with nucleoside triphosphate hydrolase domain
VF_A0036	0.441132	5.35229	5.48268	0.0378358	0.174584	hypothetical protein
VF_2230	0.482273	4.0872	5.47412	0.0379605	0.174927	cyclic 3%27%2C5%27-adenosine monophosphate phosphodiesterase
VF_2301	0.546353	3.88607	5.47058	0.0380122	0.174927	dihydrolipoamide dehydrogenase
VF_A0859	0.29643	6.97803	5.46816	0.0380476	0.174927	methyl-accepting chemotaxis protein
VF_0109	-0.620439	3.14801	5.46473	0.0380979	0.174948	predicted inner membrane protein
VF_A0549	-1.16212	0.318817	5.46083	0.0381551	0.174999	lipoprotein%2C putative
VF_1476	0.698703	2.82874	5.45538	0.0382351	0.174999	exoenzyme regulatory protein AepA precursor
VF_A1067	-0.575864	2.70774	5.45461	0.0382466	0.174999	hypothetical protein
VF_A0959	-0.404769	7.39287	5.45089	0.0383013	0.175039	diguanylate cyclase %28GGDEF%29%2C inhibitor of flagellar motility
VF_2398	0.406139	4.9627	5.44695	0.0383595	0.175096	CBS-domain containing protein
VF_2146	0.563881	3.8312	5.43507	0.0385356	0.175619	beta-hexosaminidase
VF_0773	-0.351035	6.18916	5.43301	0.0385663	0.175619	uroporphyrin-III C-methyltransferase
VF_2156	0.746735	1.90366	5.42212	0.0387287	0.176149	fructuronate transporter
VF_2305	0.69146	2.23676	5.4036	0.0390067	0.177202	acetylglutamate kinase
VF_1356	-0.407471	4.66887	5.39457	0.0391433	0.177492	hypothetical protein
VF_0650	-0.360691	5.20058	5.39323	0.0391636	0.177492	tRNA-specific adenosine deaminase
VF_0864	0.437227	4.33554	5.36256	0.0396314	0.179295	predicted ATP-dependet helicase
VF_2195	-0.405359	11.5013	5.36101	0.0396554	0.179295	UDP-3-O-acyl N-acetylglucosamine deacetylase
VF_A0740	-0.41146	7.55786	5.33359	0.0400798	0.180839	conserved protein
VF_A0779	0.314205	5.87578	5.33283	0.0400916	0.180839	TolQ protein
VF_1381	-0.623205	3.84749	5.32357	0.0402668	0.1811	hypothetical protein
VF_1544	-0.371673	6.92072	5.32137	0.0402707	0.1811	phosphatidylglycerophosphatase B-like protein
VF_0660	-0.36734	4.50313	5.32002	0.0402919	0.1811	sodium-dependent transporter
VF_A0689	-0.42284	4.14518	5.31099	0.0404337	0.181524	hypothetical protein
VF_1624	-0.525834	10.1992	5.30103	0.0405909	0.181999	hypothetical protein
VF_0880	-0.374256	8.40023	5.29824	0.040635	0.181999	16S rRNA pseudouridylate 516 synthase
VF_0734	0.439946	5.30159	5.28941	0.0407751	0.182413	DNA polymerase IV
VF_A0744	-0.30286	6.37615	5.27623	0.0409854	0.183081	transcriptional regulator%2C LysR family
VF_B0007	-0.424115	6.29161	5.27404	0.0410206	0.183081	DNA repair protein RadC
VF_A0936	-0.319121	6.14692	5.27035	0.0410797	0.183131	lipase%2Facylhydrolase family protein
VF_1033	1.10347	1.23682	5.26542	0.0411588	0.183141	component I of anthranilate synthase
VF_2205	0.404965	4.69708	5.26424	0.0411778	0.183141	UDP-N-acetylmuramoyl-tripeptide:D-alanyl-D-alanine ligase
VF_A0509	-0.31535	5.97272	5.26106	0.0412291	0.183155	multidrug resistance ABC transporter ATP-binding and permease protein
VF_1642	0.387369	6.68652	5.25223	0.0413717	0.183575	2%2C4-dienoyl-CoA reductase%2C NADH and FMN-linked
VF_A1025	-0.329096	7.44218	5.2398	0.0415734	0.184256	two-component hybrid sensor histidine kinase
VF_AT0006	0.546255	2.65264	5.22787	0.0417681	0.184904	tRNA-Val
VF_2094	-0.3098	7.81691	5.21721	0.0419431	0.185289	quinolinate synthase%2C L-aspartate oxidase %28B protein%29 subunit
VF_2469	0.869154	1.41828	5.21665	0.0419523	0.185289	general secretion pathway protein I
VF_0438	0.948313	1.62299	5.20929	0.0420736	0.185488	conserved protein
VF_0276	0.525495	7.8628	5.27758	0.0420945	0.185488	malate dehydrogenase%2C NAD%28P%29-binding
VF_0267	0.590827	6.19666	5.40978	0.0421699	0.185554	thiamine%2Fthiamine pyrophosphate ABC transporter%2C thiamine%2Fthiamine pyrophospate-binding protein ThiB%2FTbpA%2FSfuA
VF_1918	0.438887	7.56995	5.20125	0.0422066	0.185554	dihydrodipicolinate synthase
VF_1925	-0.382374	9.81488	5.17083	0.0427145	0.187554	hypothetical protein
VF_0402	-0.374393	8.49215	5.16814	0.0427599	0.187554	1-acyl-sn-glycerol-3-phosphate acyltransferase
VF_A0483	0.432435	3.83835	5.16441	0.0428226	0.187613	rod shape-determining protein RodA
VF_2011	1.04103	0.841633	5.159	0.0429139	0.187767	hypothetical protein
VF_1229	0.411624	4.22193	5.15558	0.0429719	0.187767	VgrG protein
VF_0434	0.382675	5.69363	5.15361	0.0430053	0.187767	predicted protein
VF_2334	0.400062	6.64417	5.14773	0.0431051	0.187988	fumarate reductase %28anaerobic%29 catalytic and NAD%2Fflavoprotein subunit
VF_A0566	-0.588905	3.70553	5.1414	0.0432129	0.188114	hypothetical protein
VF_2354	0.391087	5.96611	5.14023	0.0432328	0.188114	C4-dicarboxylate antiporter
VF_A1090	-0.921978	1.06743	5.1353	0.043317	0.188266	ABC transporter permease protein
VF_1667	0.455196	3.84454	5.13129	0.0433858	0.18835	o-succinylbenzoyl-CoA synthase
VF_1877	-0.446269	7.75528	5.12818	0.043439	0.188358	flagellar proximal rod protein FlgB
VF_2203	0.397419	5.24344	5.12492	0.043495	0.188358	UDP-N-acetylmuramoyl-L-alanine:D-glutamate ligase
VF_1052	-0.438751	5.41496	5.12256	0.0435356	0.188358	transporter%2C divalent anion:sodium symporter family
VF_A0393	-0.538056	2.93039	5.11079	0.0437387	0.188966	amino acid transport ATP-binding protein
VF_0801	-0.402111	5.32507	5.1065	0.0438129	0.188966	ComE-related protein
VF_1561	-0.324843	6.84782	5.10583	0.0438246	0.188966	GGDEF domain protein
VF_1961	0.36517	7.98382	5.1014	0.0439015	0.189084	protein chain elongation factor EF-Ts
VF_T0018	0.549991	3.46216	5.09617	0.0439924	0.189262	tRNA-Arg
VF_1235	0.31423	6.57267	5.09209	0.0440637	0.189355	phenylalanine tRNA synthetase%2C alpha subunit
VF_0763	0.40576	4.76377	5.08186	0.0442426	0.18991	peptidyl-tRNA hydrolase
VF_0481	0.486351	6.56529	5.12237	0.0446272	0.191245	phosphoglucosamine mutase
VF_2045	1.0862	0.401816	5.05854	0.0446539	0.191245	maltose transport system permease protein MalG
VF_2452	0.34183	5.5193	5.02753	0.045208	0.193401	predicted transporter subunit: ATP-binding component of ABC superfamily
VF_1153	-0.332824	7.74455	5.00954	0.0455333	0.194575	conserved protein
VF_1066	0.432656	4.7032	5.00246	0.0456621	0.194907	transcriptional regulator%2C LysR family
VF_A0794	0.381967	4.81687	4.98383	0.0460031	0.196143	acetate kinase
VF_0711	-0.292206	6.45051	4.971	0.0462397	0.196931	1-deoxyxylulose-5-phosphate synthase%2C thiamine-requiring%2C FAD-requiring
VF_1144	-0.31968	6.06508	4.96762	0.0463022	0.196978	DNA and RNA helicase
VF_A0899	-0.699986	1.62569	4.96434	0.046363	0.197017	arylsulfatase
VF_A0632	0.316847	7.08428	4.9556	0.0465255	0.197488	hypothetical protein
VF_1816	-0.290535	7.21257	4.94389	0.0467446	0.198197	cytochrome c-type biogenesis protein CcmI
VF_2165	-0.356811	10.1049	4.9394	0.0468287	0.198333	DNA-binding transcriptional regulator of rRNA transcription%2C DnaK suppressor protein
VF_A0644	-0.525195	3.64913	4.93464	0.0469183	0.198492	hypothetical protein
VF_1290	-0.427132	11.3608	4.92775	0.0470481	0.198821	hypothetical protein
VF_A0612	-0.34222	7.95025	4.91637	0.0472637	0.199512	9-hexadecenoic acid cis-trans isomerase
VF_A0080	0.333261	5.15508	4.909	0.0474038	0.199882	dimethyl sulfoxide reductase%2C anaerobic%2C subunit C
VF_1671	0.416747	4.78752	4.90008	0.0475743	0.200222	bifunctional 2-oxoglutarate decarboxylase%2F SHCHC synthase
VF_T0071	0.888058	0.793341	4.89929	0.0475894	0.200222	tRNA-Ala
VF_0633	-0.344309	8.34407	4.89367	0.0476971	0.200454	predicted GTP-binding protein
VF_2169	0.557496	3.47172	4.88981	0.0477712	0.200545	3-methyl-2-oxobutanoate hydroxymethyltransferase
VF_2348	0.42912	4.89152	4.87517	0.0480539	0.201287	glycerol-3-phosphate dehydrogenase %28NAD%2B%29
VF_1233	-0.343664	6.16528	4.87375	0.0480815	0.201287	hypothetical protein
VF_1924	-0.340976	5.12098	4.87247	0.0481062	0.201287	hypothetical protein
VF_1014	0.36524	7.60469	4.86646	0.048223	0.201433	histidinol-phosphate aminotransferase
VF_1012	0.405974	9.13638	4.85839	0.0483805	0.201433	ATP phosphoribosyltransferase
VF_A0448	-0.428114	6.47079	4.85792	0.0484222	0.201433	methyl-accepting chemotaxis protein
VF_A1104	-0.668236	1.98869	4.85484	0.0484499	0.201433	multidrug resistance protein B
VF_2307	0.374435	4.98924	4.85471	0.0484524	0.201433	acetylornithine deacetylase
VF_1773	0.394	7.43794	4.85427	0.048461	0.201433	conserved protein
VF_0085	-0.336356	6.14889	4.85173	0.0485107	0.201433	universal stress %28ethanol tolerance%29 protein B
VF_A1068	-0.301795	5.72445	4.84255	0.048691	0.20188	%28alpha%29-aspartyl dipeptidase
VF_1935	0.347236	4.98544	4.84087	0.0487241	0.20188	DNA polymerase III epsilon subunit
VF_A1076	1.10087	0.305631	4.82224	0.0490927	0.203186	EAL domain protein
VF_1691	0.359593	4.71204	4.80715	0.0493938	0.204211	amidophosphoribosyltransferase
VF_1300	0.414723	4.81749	4.80075	0.0495223	0.204521	cytochrome c oxidase%2C cbb3-type%2C subunit II
VF_0400	0.461228	5.379	4.80022	0.0496878	0.204982	predicted DNA-binding transcriptional regulator
VF_0705	0.43768	4.93659	4.77705	0.0500011	0.206052	thiamin-monophosphate kinase
VF_0345	0.406199	4.13023	4.76377	0.0502719	0.206533	lipopolysaccharide N-acetylglucosaminyltransferase
VF_0288	0.355465	4.66654	4.76353	0.0502768	0.206533	peptidyl-prolyl cis-trans isomerase %28PPIase%29
VF_1380	-0.325563	5.02436	4.76337	0.0502801	0.206533	penicillin-binding protein
VF_A0966	-0.393267	5.17324	4.75916	0.0503664	0.206665	L-serine ammonia-lyase
VF_A0934	0.399614	4.70051	4.75302	0.0504923	0.206959	predicted protein
VF_1018	0.409178	5.97986	4.74417	0.0506748	0.207358	imidazole glycerol phosphate synthase%2C catalytic subunit with HisH
VF_A0520	0.645516	1.98527	4.74217	0.0507161	0.207358	hypothetical protein
VF_A0642	-0.315722	7.19866	4.7404	0.0507528	0.207358	hypothetical protein
VF_1242	-0.301876	7.13171	4.73358	0.0508941	0.207713	phosphoenolpyruvate synthase
VF_2593	0.635094	10.3214	4.82662	0.050987	0.207717	CsrB1 RNA%2C regulator of CsrA
VF_A1064	-0.362033	4.63689	4.7283	0.051004	0.207717	transporter
VF_A0941	0.512762	3.95248	4.71397	0.0513032	0.208688	fructose-1-phosphate kinase
VF_A0896	-0.380519	6.13502	4.71121	0.0513611	0.208688	multidrug resistance protein A
VF_0422	0.442454	4.03857	4.70794	0.0514298	0.208688	adenine DNA glycosylase
VF_1041	-0.44771	3.29362	4.70645	0.0514611	0.208688	hypothetical protein
VF_2459	0.370873	5.08299	4.68641	0.051885	0.210184	hypothetical protein
VF_0560	-0.289683	6.36206	4.67512	0.0521256	0.210935	thiamin metabolism associated protein
VF_2164	-0.349357	8.12906	4.64625	0.0527468	0.213222	sugar fermentation stimulation protein A%2C predicted DNA-binding transcriptional regulator
VF_1555	-0.317778	7.47757	4.64182	0.052843	0.213385	heme lyase %28NrfEFG%29 for insertion of heme into c552%2C subunit NrfG
VF_2427	0.653356	2.99828	4.63895	0.0529054	0.213411	hypothetical protein
VF_A0011	-0.664455	1.68255	4.63229	0.0530506	0.213765	hypothetical protein
VF_1541	-0.289863	6.94854	4.62962	0.0531089	0.213765	phosphohydrolase %28MutT%2Fnudix family protein%29
VF_1394	-0.460831	3.65669	4.62663	0.0531744	0.213765	glycine betaine transporter
VF_A0445	0.777479	3.98081	4.82178	0.0532919	0.213765	copper%2Fsilver efflux system%2C membrane component
VF_A1168	-0.297455	5.97464	4.62098	0.0532981	0.213765	putative RTX transport membrane fusion protein RtxD
VF_0888	-0.355997	8.08596	4.61957	0.0533291	0.213765	short-chain alcohol dehydrogenase
VF_2399	-0.358211	9.78049	4.61126	0.0535121	0.214233	conserved protein
VF_1463	-0.306372	5.99476	4.60917	0.0535582	0.214233	hypothetical protein
VF_A0353	0.636275	1.95818	4.59253	0.0539272	0.215483	galactose-1-phosphate uridylyltransferase
VF_0250	0.356652	5.33966	4.5656	0.0545307	0.217666	30S ribosomal subunit protein S14
VF_2404	-0.376424	9.40357	4.55673	0.0547313	0.218239	stationary phase protein%2C anti sigma-70 factor Rsd
VF_1953	0.34577	9.89447	4.5425	0.0550551	0.219301	periplasmic chaperone
VF_0073	-0.450622	3.92246	4.53895	0.0551362	0.219395	conserved inner membrane protein
VF_1607	-0.353973	7.74216	4.53426	0.0552435	0.219435	GTP cyclohydrolase I
VF_1017	0.384073	5.07604	4.53349	0.0552612	0.219435	N-%285%27-phospho-L-ribosyl-formimino%29-5-amino-1-%285%27-phosphoribosyl%29-4-imidazolecarboxamide isomerase
VF_2546	0.481839	3.91706	4.52651	0.0554215	0.219653	NAD-binding component of TrK potassium transporter
VF_A0628	-0.322055	5.00255	4.52509	0.0554542	0.219653	3-methyl-2-oxobutanoate hydroxymethyltransferase
VF_0324	-0.356901	6.44573	4.52359	0.0554887	0.219653	hypothetical protein
VF_0275	-0.309218	5.57683	4.51644	0.0556538	0.220078	arginine repressor
VF_A0043	-0.339666	6.49454	4.51157	0.0557666	0.220236	transcriptional regulator%2C TetR family
VF_1895	0.307261	7.44167	4.50764	0.0558578	0.220236	PEP-protein phosphotransferase of PTS system %28enzyme I%29
VF_0468	-0.34584	5.45926	4.50724	0.0558671	0.220236	prolipoprotein signal peptidase %28signal peptidase II%29
VF_2229	0.515384	3.22319	4.50317	0.0559619	0.220317	predicted esterase
VF_2218	0.308424	6.92072	4.49905	0.0560578	0.220317	cytochrome b
VF_A0748	0.404135	4.79401	4.49857	0.0560689	0.220317	7%2C8-diaminopelargonic acid synthase%2C PLP-dependent
VF_0810	-0.442981	9.11256	4.49601	0.0561288	0.220317	DNA-binding transcriptional dual regulator of siderophore biosynthesis and transport
VF_A0737	0.681129	2.00179	4.49398	0.0561762	0.220317	ABC transporter ATP-binding protein
VF_A0398	-0.487815	5.25958	4.52279	0.0562358	0.220324	GGDEF domain protein
VF_A0542	0.329347	5.28202	4.48503	0.0563859	0.220686	superfamily I DNA helicase and helicase subunits
VF_2191	-0.459165	4.12131	4.48187	0.0564603	0.22075	non-essential pilus assembly protein
VF_2542	0.431485	3.12576	4.47003	0.0567399	0.221617	putative peptidoglycan binding domain
VF_A0414	-0.318617	7.43368	4.4614	0.0569446	0.22215	ATP-dependent protease %28Lon-like%29
VF_1964	0.460993	4.1686	4.45937	0.056993	0.22215	uridylyltransferase
VF_0858	0.485512	3.95747	4.45349	0.0571331	0.222469	predicted 3-hydroxylacyl-%28acyl carrier protein%29 dehydratase
VF_0687	-0.277665	6.86408	4.44702	0.0572878	0.222533	D%2CD-heptose 1%2C7-bisphosphate phosphatase
VF_A1184	-0.615343	2.86631	4.44663	0.057297	0.222533	Cep
VF_2492	-0.443247	3.75382	4.44549	0.0573244	0.222533	copper sensitivity protein ScsC
VF_A0911	-0.405562	5.55078	4.43593	0.0575541	0.223106	transcriptional regulator%2C LysR family
VF_2383	0.441875	7.89172	4.44216	0.0575891	0.223106	acetyl-CoA synthetase
VF_1979	-0.376523	4.38793	4.42787	0.0577487	0.223498	transcriptional regulator%2C LysR family
VF_0105	0.308946	6.27645	4.41237	0.0581249	0.224726	RNA polymerase%2C omega subunit
VF_1274	0.461888	4.35936	4.40816	0.0582276	0.224895	predicted methyltransferase
VF_A0680	0.718701	2.05772	4.40156	0.0583891	0.225291	hypothetical protein
VF_1174	0.398436	10.8268	4.39592	0.0585277	0.225321	lipoprotein%2C putative
VF_A1071	1.16099	3.53331	4.95502	0.0585547	0.225321	methyl-accepting chemotaxis protein%2C putative aerotaxis receptor
VF_1178	-0.490988	2.58223	4.39403	0.058574	0.225321	predicted NUDIX hydrolase
VF_A0062	-0.428933	4.88651	4.38029	0.0589132	0.226336	predicted dehydrogenase
VF_A1013	-0.327835	6.13255	4.37773	0.0589768	0.226336	hypothetical protein
VF_1234	0.386783	6.87613	4.37616	0.0590159	0.226336	heme transport protein HutA
VF_0465	0.340442	4.61445	4.35221	0.059614	0.228401	predicted inner membrane protein
VF_2320	-0.347953	9.52075	4.34856	0.0597058	0.228523	modulator for HflB protease specific for phage lambda cII repressor
VF_0177	-0.808464	1.65081	4.34439	0.0598108	0.22868	3-deoxy-manno-octulosonate-8-phosphatase
VF_A1189	0.415565	5.04834	4.33984	0.0599259	0.22868	biotin synthase
VF_1927	-0.372337	10.0962	4.33979	0.0599272	0.22868	uracil phosphoribosyltransferase
VF_0607	-0.585788	1.78042	4.33732	0.0599897	0.22868	PTS system%2C cellobiose-utilization IIA component
VF_A0739	-0.303496	5.32321	4.33508	0.0600465	0.22868	predicted acetyltransferase
VF_0582	0.401342	5.26498	4.3205	0.0604174	0.229863	exonuclease V %28RecBCD complex%29%2C beta subunit
VF_A0839	-0.297356	5.69252	4.31745	0.0604954	0.229931	agmatinase
VF_A0274	-0.351309	5.7484	4.30944	0.0607008	0.230482	acyl-CoA desaturase
VF_A0358	0.663717	2.02436	4.305	0.0608149	0.230686	acriflavin resistance periplasmic protein
VF_2462	0.452802	3.56074	4.3009	0.0609206	0.230826	PAPS %28adenosine 3%27-phosphate 5%27-phosphosulfate%29 3%27%282%27%29%2C5%27-bisphosphate nucleotidase
VF_A0568	-0.363882	5.83244	4.29888	0.0609728	0.230826	fused predicted acyl-CoA synthetase: NAD%28P%29-binding subunit%2FATP-binding subunit
VF_0360	-0.49488	3.17648	4.28957	0.0612137	0.231508	MSHA biogenesis protein MshM
VF_1650	-0.29624	7.35835	4.28472	0.0613398	0.231755	predicted hydrolase%2C inner membrane
VF_2482	0.340835	5.46228	4.27097	0.0616987	0.232881	predicted hydrolase
VF_0348	-0.556888	2.81054	4.25117	0.0622204	0.234089	sensor protein UhpB
VF_1342	0.424509	3.19847	4.25008	0.0622491	0.234089	phosphoribosylaminoimidazole carboxylase ATPase subunit
VF_1454	-0.363012	6.75996	4.24748	0.0623179	0.234089	sodium-linked D-alanine glycine permease
VF_A0388	-0.298392	8.40842	4.2468	0.062336	0.234089	hypothetical membrane spanning protein
VF_1776	0.317387	5.27256	4.24563	0.0623671	0.234089	23S rRNA pseudouridine synthase
VF_1131	0.35428	4.24687	4.24459	0.0623948	0.234089	conserved protein
VF_0020	-0.4974	7.41483	4.35736	0.0624482	0.234089	hypothetical protein
VF_A0163	0.403219	4.08028	4.23779	0.0625756	0.234336	aerobactin siderophore biosynthesis protein IucC
VF_A0990	-0.305098	6.09244	4.22828	0.0628299	0.234891	trimethylamine-N-oxide reductase
VF_0749	0.479821	2.98298	4.22764	0.0628468	0.234891	conserved protein
VF_1731	-0.421728	3.43577	4.22307	0.0629694	0.235119	stringent starvation protein A
VF_0852	0.392993	5.87343	4.21987	0.0630555	0.23521	phenylalanine and histidine ammonia-lyase
VF_2086	-0.300389	7.27115	4.21203	0.0632668	0.235768	membrane-associated%2C 16S rRNA-binding GTPase
VF_0851	0.335836	5.16262	4.20958	0.063333	0.235784	predicted acyltransferase
VF_2561	-0.342234	10.3701	4.20657	0.0634146	0.235858	cold shock protein
VF_A0506	-0.326333	6.33407	4.20236	0.0635287	0.236052	two component response regulator
VF_1699	0.308534	5.14791	4.19907	0.0636181	0.236154	erythronate-4-phosphate dehydrogenase
VF_A1125	-0.421822	3.36251	4.19391	0.0637584	0.236421	aspartate kinase
VF_0748	0.412942	5.37638	4.19092	0.06384	0.236421	transpeptidase %28penicillin-binding protein 2%29
VF_A0264	-0.351932	4.79317	4.18961	0.0638759	0.236421	predicted 2Fe-2S cluster-containing protein
VF_0259	0.297412	8.39473	4.18733	0.0639383	0.236423	30S ribosomal subunit protein S13
VF_1820	0.323606	5.13295	4.18021	0.0641335	0.236728	periplasmic heme chaperone
VF_A0774	-0.324436	7.32552	4.17979	0.0641449	0.236728	predicted zinc-binding hydrolase
VF_A1161	-0.293781	6.89493	4.1746	0.0642877	0.237026	pyridoxine 5%27-phosphate oxidase
VF_A0160	0.349821	4.51512	4.16594	0.0645268	0.237678	fused iron-hydroxamate transporter subunits of ABC superfamily: membrane components
VF_0797	-0.339594	10.1588	4.16094	0.0646652	0.237796	ATPase and specificity subunit of ClpX-ClpP ATP-dependent serine protease
VF_B0055	0.345804	7.66309	4.16028	0.0646835	0.237796	channel protein VirB6
VF_2500	-0.279707	5.59735	4.15141	0.0649302	0.23835	hypothetical protein
VF_A0087	-0.310995	7.3124	4.15037	0.064959	0.23835	outer membrane protein RomA
VF_0188	-0.317794	6.99898	4.14384	0.0651415	0.238516	glycosyltransferase
VF_A1167	-0.365953	4.48548	4.14229	0.0651851	0.238516	hypothetical protein
VF_A1128	0.93745	0.863836	4.13821	0.0652994	0.238516	hypothetical protein
VF_2070	0.376768	4.02692	4.1377	0.0653136	0.238516	broad specificity 5%27%283%27%29-nucleotidase and polyphosphatase
VF_1401	0.287074	7.59613	4.13758	0.0653169	0.238516	sigma-54 dependent response regulator
VF_1335	-0.33388	4.9386	4.13264	0.0654559	0.238795	predicted phosphohydrolase
VF_0710	-0.360911	5.67546	4.12111	0.0657815	0.239754	Antibiotic biosynthesis monooxygenase domain protein
VF_A0281	-0.270946	6.68338	4.11793	0.0658714	0.239852	anaerobic ribonucleoside-triphosphate reductase
VF_1730	0.41949	3.80352	4.10405	0.0662666	0.240971	sodium%2Fproline symporter
VF_A0385	-0.303881	8.24784	4.10185	0.0663297	0.240971	spermidine N1-acetyltransferase
VF_2097	-0.3061	5.17749	4.09935	0.066401	0.240971	predicted folate-dependent regulatory protein
VF_A0574	-0.807437	0.893034	4.09627	0.0664895	0.240971	hypothetical protein
VF_A1138	0.81305	1.0819	4.09351	0.0665688	0.240971	structural protein P5
VF_R0001	0.643364	3.30479	4.11848	0.0666188	0.240971	16S ribosomal RNA
VF_0220	0.291769	6.04849	4.09171	0.0666205	0.240971	potassium:proton antiporter
VF_A1175	-0.375977	4.94633	4.08801	0.0667269	0.241127	hypothetical protein
VF_1713	0.260912	6.99277	4.08068	0.0669385	0.241422	conserved protein with nucleoside triphosphate hydrolase domain
VF_A0928	0.488571	2.73054	4.08029	0.0669498	0.241422	conserved inner membrane protein
VF_A0132	-0.341087	5.6903	4.07861	0.0669985	0.241422	hypothetical protein
VF_T0057	0.74541	1.36406	4.0729	0.067164	0.241672	tRNA-Tyr
VF_0359	-0.328467	5.75488	4.07185	0.0671944	0.241672	MSHA biogenesis protein MshL
VF_R0004	0.350779	7.09434	4.06774	0.067314	0.241782	16S ribosomal RNA
VF_A0112	-0.317849	7.30184	4.06645	0.0673516	0.241782	predicted transporter subunit: membrane component of ABC superfamily
VF_1126	0.265738	6.58877	4.06382	0.0674283	0.241829	hypothetical protein
VF_0954	0.294868	7.04722	4.05596	0.0676581	0.242277	cytochrome d terminal oxidase%2C subunit II
VF_A0430	0.306175	6.89044	4.05162	0.0677856	0.242277	calcium-binding protein involved in chromosome partioning
VF_0007	-0.487099	5.32014	4.10196	0.0677958	0.242277	cystine transport system permease protein
VF_0104	0.35513	7.00858	4.05089	0.0678071	0.242277	bifunctional %28p%29ppGpp synthetase II%2F guanosine-3%27%2C5%27-bis pyrophosphate 3%27-pyrophosphohydrolase
VF_1129	0.6504	1.8487	4.04001	0.0681275	0.243194	hypothetical protein
VF_0879	0.497433	4.80789	4.06158	0.0683267	0.24362	multidrug efflux system protein
VF_2264	0.264913	6.51107	4.03167	0.0683746	0.24362	long-chain-fatty-acid--CoA ligase
VF_A0812	-0.300216	6.75132	4.02827	0.0684754	0.243752	integral membrane protein
VF_2124	0.301705	5.99753	4.02001	0.0687215	0.2444	glutamate synthase%2C large subunit
VF_0186	-0.303091	7.08918	4.01769	0.0687909	0.244419	dTDP-glucose 4%2C6-dehydratase
VF_2419	0.32008	8.4322	4.01347	0.0689172	0.244622	50S ribosomal subunit protein L11
VF_0037	-0.306419	5.32731	4.0115	0.0689763	0.244622	beta-N-acetylhexosaminidase
VF_2522	-0.366978	4.84551	3.99923	0.0693454	0.245517	transcriptional regulator%2C TetR family
VF_A0609	-0.34877	11.0267	3.99884	0.0693573	0.245517	hypothetical protein
VF_1708	-0.262056	7.68527	3.99657	0.0694258	0.245532	acyl-CoA synthetase %28long-chain-fatty-acid--CoA ligase%29
VF_A0153	0.400154	4.96402	3.994	0.0695038	0.24558	multidrug efflux system protein
VF_1980	-0.422011	3.39366	3.98553	0.0697606	0.24626	hypothetical protein
VF_1010	-0.367204	9.37369	3.9806	0.069911	0.246422	hypothetical protein
VF_A0663	-0.491741	3.99016	3.97951	0.0699441	0.246422	integrase%2Frecombinase %28XerC%2FCodV family%29
VF_0907	0.366076	5.52054	3.97464	0.0700928	0.246422	recombination protein
VF_2567	0.494893	6.85753	4.08069	0.0701238	0.246422	ATP synthase F1%2C delta subunit
VF_0003	0.30727	7.07775	3.97345	0.0701294	0.246422	cytoplasmic insertase into membrane protein%2C Sec system
VF_2515	-0.377107	5.57736	3.96126	0.0705037	0.247399	choline transporter of high affinity
VF_A0605	-0.442524	7.34151	4.00703	0.0705942	0.247399	hypothetical protein
VF_1269	0.617217	4.34225	4.06251	0.0706022	0.247399	DNA polymerase V%2C subunit D
VF_A0989	0.50216	4.09306	3.95381	0.0707336	0.247633	tagatose 6-phosphate aldolase 1%2C kbaY subunit
VF_2570	0.314914	7.4395	3.94861	0.0708947	0.247642	ATP synthase F0%2C A subunit
VF_2385	0.328802	5.27263	3.94803	0.0709125	0.247642	3-dehydroquinate dehydratase
VF_A0677	-0.333836	4.77039	3.94743	0.0709311	0.247642	methyl-accepting chemotaxis protein
VF_1279	0.38213	10.2045	3.94083	0.0711364	0.248132	predicted structural transport element
VF_2178	0.368002	7.70391	3.92499	0.0716318	0.249354	lipoamide dehydrogenase%2C E3 component is part of three enzyme complexes
VF_A0477	1.02453	2.27326	4.08747	0.071668	0.249354	hypothetical protein
VF_A0751	-0.278059	6.46521	3.92297	0.0716953	0.249354	DNA-binding transcriptional regulator%2C tyrosine-binding
VF_0720	0.265846	5.74899	3.92129	0.0717482	0.249354	muropeptide transporter AmpG
VF_1107	0.473452	4.42603	3.91821	0.0718451	0.249435	ABC transporter ATP-binding protein
VF_0605	0.400139	3.91683	3.9164	0.0719022	0.249435	6-phospho-beta-glucosidase A
VF_2555	0.368982	4.69379	3.91404	0.0719768	0.249467	magnesium chelatase
VF_A0413	0.584756	5.33499	4.08225	0.0721681	0.249903	hypothetical protein
VF_0426	0.444546	3.41675	3.89956	0.072436	0.250604	conserved secreted protein
VF_A0247	-0.291386	8.35536	3.89434	0.0726023	0.250685	SUA5 protein
VF_1105	0.289122	6.09572	3.89367	0.0726238	0.250685	transporter
VF_0266	0.664439	7.98802	4.20878	0.0726565	0.250685	3-octaprenyl-4-hydroxybenzoate carboxy-lyase
VF_A0158	0.597482	2.23014	3.88798	0.0728057	0.250972	iron-hydroxamate transporter subunit
VF_1164	0.304768	5.78295	3.88206	0.0729959	0.251401	export ABC transporter permease protein
VF_A0595	-0.39986	12.2121	3.87505	0.0732213	0.251695	cold shock protein
VF_T0054	0.750004	1.75316	3.87467	0.0732336	0.251695	tRNA-Tyr
VF_0496	-0.333303	7.09216	3.87326	0.073279	0.251695	predicted acyltransferase with acyl-CoA N-acyltransferase domain
VF_2495	-0.312115	6.47545	3.86042	0.0736953	0.252713	hypothetical protein
VF_A0155	0.368112	6.62976	3.8555	0.0738554	0.252713	GGDEF domain protein
VF_2499	-0.366989	3.65131	3.8535	0.0739204	0.252713	hypothetical protein
VF_0544	0.306002	5.3484	3.8501	0.0740317	0.252713	lipoprotein%2C putative
VF_0721	-0.39025	6.9961	3.85426	0.0740925	0.252713	peptidyl-prolyl cis-trans isomerase
VF_1086	-0.384849	7.09317	3.85426	0.0740926	0.252713	transcriptional regulatory protein
VF_1448	0.462894	3.28514	3.84674	0.0741415	0.252713	ribokinase
VF_1298	0.374432	3.92563	3.84615	0.0741609	0.252713	hypothetical protein
VF_1319	-0.265459	7.78758	3.84583	0.0741716	0.252713	polyamine transporter binding protein
VF_0440	0.326542	7.76418	3.84027	0.0743537	0.253108	transketolase 1%2C thiamin-binding
VF_0204	0.446127	4.11284	3.83417	0.0745549	0.253566	Cpn10 chaperonin GroES%2C small subunit of GroESL
VF_0420	-0.302506	5.29845	3.82553	0.0748401	0.25431	membrane-bound lytic murein transglycosylase C
VF_2565	0.498389	5.47009	3.91894	0.0749229	0.254365	ATP synthase F1%2C gamma subunit
VF_1610	-0.520722	2.86645	3.81604	0.0751556	0.254779	phosphate-binding protein
VF_0774	-0.391316	4.35122	3.81535	0.0751784	0.254779	nitrite transporter
VF_A0372	-0.332854	5.46378	3.79086	0.0759998	0.257334	predicted mechanosensitive channel
VF_0534	0.301115	5.48689	3.78604	0.0761626	0.257656	methyl-directed mismatch repair protein
VF_0278	0.376787	10.3786	3.76999	0.0767081	0.259272	50S ribosomal subunit protein L21
VF_1930	0.252443	6.51325	3.76445	0.0768976	0.259558	predicted amidotransfease
VF_0684	0.329772	6.28893	3.76354	0.0769287	0.259558	DL-methionine transporter subunit
VF_0329	-0.354735	5.74666	3.75834	0.077107	0.25993	predicted transcriptional regulator
VF_0548	0.335081	8.25078	3.72549	0.078246	0.263241	Signal Recognition Particle %28SRP%29 component with 4.5S RNA %28ffs%29
VF_0695	0.33176	8.98779	3.7249	0.0782666	0.263241	serine hydroxymethyltransferase
VF_1345	0.495826	2.91797	3.72405	0.0782963	0.263241	ribosomal-protein-L7%2FL12-serine acetyltransferase
VF_A0782	0.382662	3.77844	3.71616	0.0785729	0.263939	ferrichrome-binding protein
VF_0833	0.37366	5.1128	3.70834	0.0788485	0.264491	ferrous ion transport protein A
VF_0612	0.296481	4.74279	3.70619	0.0789246	0.264491	hypothetical protein
VF_2355	-0.34585	8.39088	3.7056	0.0789453	0.264491	universal stress protein A
VF_A0304	-0.342749	5.98575	3.70098	0.0791089	0.264807	hypothetical protein
VF_1384	0.346619	4.59246	3.69484	0.0793271	0.265304	putative Glutathione S-transferase
VF_1936	0.293064	4.74886	3.69044	0.0794836	0.265407	ribonuclease HI
VF_0647	-0.35602	4.28376	3.68698	0.0796071	0.265407	proton%2Fsodium-glutamate symport protein
VF_1471	0.969469	6.00987	4.21233	0.0796325	0.265407	hypothetical protein
VF_2119	-0.348236	8.27302	3.68618	0.0796359	0.265407	ribonuclease E %28RNase E%29 inhibitor protein
VF_A0937	-0.24778	6.71484	3.67461	0.0800506	0.266213	phosphoglycolate phosphatase
VF_0158	-0.905525	0.24101	3.6715	0.0801623	0.266213	hypothetical protein
VF_A1044	-0.30203	5.20605	3.6704	0.0802023	0.266213	multifunctional acyl-CoA thioesterase I and protease I and lysophospholipase L1
VF_1508	-0.272719	7.04274	3.66978	0.0802246	0.266213	predicted transporter
VF_1227	0.468955	4.50492	3.674	0.0802723	0.266213	HuvX protein
VF_2337	0.373912	5.05635	3.66779	0.0802963	0.266213	fumarate reductase %28anaerobic%29%2C membrane anchor subunit
VF_A0815	-0.27795	6.48289	3.66295	0.0804712	0.266431	3-methyl-adenine DNA glycosylase I%2C constitutive
VF_2139	-0.340266	5.54401	3.66211	0.0805018	0.266431	chitooligosaccharide-binding protein
VF_A0888	-0.320011	6.67143	3.65725	0.0806777	0.266782	hypothetical protein
VF_A0820	-0.384428	8.21542	3.64622	0.0810796	0.267671	RNA polymerase ECF-type sigma factor
VF_1292	0.334482	4.96623	3.64602	0.0810868	0.267671	beta-hydroxydecanoyl thioester dehydrase
VF_A0915	-0.313707	7.00501	3.63463	0.0815044	0.268216	acetyltransferase
VF_0677	0.906833	0.197388	3.63302	0.0815635	0.268216	putative dipeptide ABC transporter
VF_2428	-0.295124	7.03698	3.63209	0.0815977	0.268216	phosphatidylserine synthase %28CDP-diacylglycerol-serine O-phosphatidyltransferase%29
VF_0098	0.264715	6.17966	3.63141	0.0816227	0.268216	glutamine synthetase
VF_1238	-0.248348	6.73791	3.63061	0.0816524	0.268216	succinylglutamate desuccinylase
VF_1970	0.306227	5.15171	3.63003	0.0816736	0.268216	S-adenosylmethionine:tRNA ribosyltransferase-isomerase
VF_A0796	-0.410677	4.11718	3.62465	0.0818722	0.268637	GGDEF domain protein
VF_T0016	0.370741	5.58987	3.60969	0.0824277	0.270013	tRNA-Leu
VF_1831	-0.354993	6.83423	3.60646	0.0825479	0.270013	chemotactic sensory histidine kinase CheA%2C in two-component regulatory system with CheB and CheY
VF_A0692	-0.271516	7.00651	3.60529	0.0825917	0.270013	GGDEF domain protein
VF_A0646	0.294144	4.89783	3.60335	0.0826645	0.270013	hypothetical protein
VF_0657	-0.381642	6.74813	3.60869	0.0826659	0.270013	succinylglutamate desuccinylase%2Faspartoacylase family protein
VF_0318	-0.697691	0.904394	3.5976	0.0828799	0.270013	transcription regulator%2C Crp family
VF_0114	0.298178	6.41113	3.59672	0.0829126	0.270013	OmpR DNA-binding osmolarity response regulator in two-component regulatory system with EnvZ
VF_A0800	-0.375678	3.94208	3.59634	0.0829268	0.270013	fused maltose transport subunit%2C ATP-binding component of ABC superfamily%2Fregulatory protein
VF_1245	-0.316412	8.17719	3.5963	0.0829284	0.270013	GGDEF domain protein
VF_A0371	-0.347471	6.03134	3.58242	0.0834519	0.271266	hypothetical protein
VF_2102	0.311369	5.71912	3.58232	0.0834554	0.271266	predicted protein
VF_A0599	-0.293276	5.3284	3.57528	0.0837226	0.271801	hypothetical protein
VF_A0363	-0.284722	7.43081	3.57422	0.0837626	0.271801	sodium%2Fproton-dependent alanine carrier protein
VF_0478	0.545117	9.60345	3.65667	0.0838719	0.271925	23S rRNA methyltransferase
VF_1830	-0.382194	5.80065	3.57361	0.0839665	0.272	chemotaxis response regulator protein-glutamate methylesterase CheB
VF_0572	0.411877	3.7813	3.56389	0.0841566	0.272385	pili subunit PilA1
VF_A0631	0.262233	7.07787	3.55821	0.0843741	0.272857	hypothetical protein
VF_2656	0.346953	6.32878	3.55498	0.0844979	0.273026	primosomal replication protein N
VF_2552	-0.370055	4.42956	3.54832	0.0847543	0.273503	Thr%2FSer kinase implicated in Cpx signal transduction
VF_2068	0.299799	8.24117	3.54417	0.0849148	0.273503	lipoprotein NlpD
VF_0211	0.323865	6.35802	3.54182	0.0850054	0.273503	ribonuclease E %28RNase E%29 inhibitor protein
VF_1562	-0.307164	7.1957	3.54075	0.0850471	0.273503	hypothetical protein
VF_1739	-0.345011	10.3263	3.54041	0.08506	0.273503	acyl carrier protein %28ACP%29
VF_A0001	-0.293765	8.85754	3.53686	0.0851979	0.273503	hypothetical protein
VF_0271	-0.248806	6.30389	3.5364	0.0852156	0.273503	pseudouridine synthase for 23S rRNA and tRNAphe
VF_0066	0.414323	4.18864	3.53632	0.0852189	0.273503	hydroxymethylbilane synthase
VF_1193	0.349658	4.86931	3.52231	0.0857649	0.275024	hypothetical protein
VF_A0601	-0.330362	5.62798	3.51676	0.0859822	0.275489	nicotinic acid mononucleotide adenylyltransferase
VF_A0910	0.386302	3.73619	3.51188	0.0861743	0.275861	hypothetical protein
VF_1275	-0.245147	6.41561	3.51014	0.0862428	0.275861	paraquat-inducible protein B
VF_1455	-0.284073	5.68821	3.507	0.0863667	0.276026	mechanosensitive ion channel
VF_A0412	-0.30682	6.3982	3.49964	0.0866577	0.276665	dihydro-orotase
VF_0528	0.348154	5.54147	3.49828	0.0867117	0.276665	predicted repair protein
VF_A0440	0.311036	6.12494	3.49443	0.0868642	0.276851	esterase%2Flipase
VF_1805	0.40291	7.24622	3.52812	0.086915	0.276851	chorismate synthase
VF_0009	0.270927	5.78607	3.47107	0.0877991	0.279434	chromosomal replication initiator protein DnaA
VF_A0674	0.510255	2.70709	3.46565	0.0880174	0.279785	hypothetical protein
VF_1277	0.255338	6.60167	3.4647	0.088056	0.279785	transporter
VF_0977	-0.345092	6.74447	3.45595	0.0884103	0.280642	acetyltransferase
VF_2116	0.280083	5.88249	3.45441	0.0884729	0.280642	threonine synthase
VF_0629	0.298692	5.15024	3.45005	0.0886503	0.280912	1-hydroxy-2-methyl-2-%28E%29-butenyl 4-diphosphate synthase
VF_A0349	0.553515	1.76101	3.44871	0.0887051	0.280912	DNA polymerase III%2C epsilon-subunit paralog %283%27 to 5%27 exonuclease%29
VF_A0814	-0.482208	6.19055	3.5534	0.0889274	0.281382	hypothetical protein
VF_A0965	0.481434	3.60112	3.43209	0.0893859	0.282514	nitroreductase A%2C NADPH-dependent%2C FMN-dependent
VF_A0780	0.367982	4.70276	3.43095	0.089433	0.282514	hypothetical protein
VF_0121	0.494356	2.27919	3.42828	0.0895431	0.282627	transcription elongation factor
VF_0659	-0.348929	5.89102	3.42411	0.0897153	0.282937	ribosomal protein S6 modification protein
VF_0014	0.349201	4.55441	3.422	0.0898024	0.282978	valine-pyruvate aminotransferase
VF_0556	-0.311114	4.77977	3.41916	0.0899201	0.283115	conserved hypothetical protein
VF_0745	-0.329322	9.81177	3.41579	0.0900603	0.283206	D-alanyl-D-alanine carboxypeptidase %28penicillin-binding protein 5%29
VF_1647	0.24617	7.01786	3.41489	0.0900975	0.283206	hypothetical protein
VF_1941	0.355698	5.4495	3.41131	0.0902463	0.283341	conserved protein
VF_1025	-0.29842	6.96482	3.41029	0.090289	0.283341	predicted inner membrane protein
VF_A0785	-0.344435	5.80465	3.40836	0.0903697	0.283361	transcriptional regulator%2C AraC family
VF_2153	0.907747	0.587016	3.40037	0.0907037	0.28415	nitrogen regulatory protein GlnK
VF_1732	0.401709	6.71064	3.43215	0.0907701	0.28415	fused glucose-specific PTS enzymes: IIB component%2FIIC component
VF_0694	0.318	6.3026	3.3865	0.0912871	0.284899	hypothetical membrane spanning protein
VF_0322	-0.541507	7.2163	3.57764	0.0913916	0.284899	transporter%2C divalent anion:sodium symporter family
VF_1771	-0.497688	8.41782	3.46517	0.0913961	0.284899	serine kinase PrkA
VF_1285	-0.287373	5.83049	3.38356	0.0914117	0.284899	dihydro-orotate oxidase%2C FMN-linked
VF_A0918	0.563184	4.21685	3.44809	0.0914528	0.284899	NAD%28P%29H-dependent FMN reductase LuxG
VF_1241	0.241442	6.48461	3.38247	0.0914575	0.284899	3-deoxy-D-arabino-heptulosonate-7-phosphate synthase%2C tryptophan repressible
VF_A0615	-0.301107	6.01407	3.37756	0.0916658	0.285315	hypothetical protein
VF_A1018	-0.304401	4.80738	3.37264	0.091875	0.285733	lipoprotein%2C putative
VF_A0331	0.485347	2.41358	3.36211	0.0923247	0.286539	hypothetical protein
VF_0809	-0.29194	9.10604	3.36163	0.0923453	0.286539	glutamyl-tRNA synthetase
VF_0543	-0.274179	7.80312	3.3613	0.0923593	0.286539	gamma-glutamate-cysteine ligase
VF_A0525	0.306644	5.31164	3.34764	0.0929471	0.288128	transcriptional regulator%2C AraC family
VF_1042	-0.237093	6.8544	3.34439	0.0930874	0.288329	hypothetical protein
VF_0828	-0.376128	3.66456	3.33449	0.093517	0.289277	zinc transporter subunit: membrane component of ABC superfamily
VF_0471	0.318097	7.03232	3.33385	0.093545	0.289277	dihydrodipicolinate reductase
VF_1011	-0.327743	11.1492	3.32899	0.0937567	0.289697	hypothetical protein
VF_0207	0.484516	5.28558	3.39772	0.0941302	0.290616	5-carboxymethyl-2-hydroxymuconate delta-isomerase
VF_1599	-0.279889	7.03582	3.312	0.0945019	0.291439	thymidine kinase%2Fdeoxyuridine kinase
VF_2364	-0.424741	3.59489	3.31092	0.0945495	0.291439	NADH dehydrogenase
VF_0906	-0.267474	8.21013	3.30247	0.0949232	0.29234	lipoprotein chaperone
VF_0873	0.36163	4.02582	3.29906	0.0950745	0.29234	hypothetical protein
VF_0485	0.260731	6.46132	3.29027	0.095466	0.29234	transcription termination%2Fantitermination L factor NusA
VF_A0179	-0.357444	5.65884	3.29012	0.0954727	0.29234	DNA-binding response regulator in two-component regulatory system with CusS
VF_0597	0.262342	5.82811	3.29	0.0954779	0.29234	hypothetical protein
VF_0952	0.388736	7.63259	3.30809	0.0954916	0.29234	ATP-dependent DNA helicase%2C component of RuvABC resolvasome
VF_2293	0.334769	4.96922	3.28818	0.0955593	0.29234	pili ecretion protein PilQ
VF_2360	0.454025	4.28343	3.28897	0.0955624	0.29234	glyceraldehyde-3-phosphate dehydrogenase
VF_0965	0.284831	6.7631	3.28623	0.0956466	0.29234	quinolinate synthase%2C subunit A
VF_1549	0.357945	4.47449	3.2854	0.0956835	0.29234	thiol:disulfide interchange protein TlpA
VF_1905	-0.368054	5.50828	3.28538	0.0956845	0.29234	nitrate reductase%2C large%2C cytochrome C550 subunit%2C periplasmic
VF_1114	0.345443	4.53491	3.2755	0.0961281	0.293022	predicted PTS component
VF_1278	0.332881	9.11161	3.27402	0.0961947	0.293022	conserved protein
VF_1748	0.263914	7.47917	3.27357	0.096215	0.293022	rne
VF_1383	-0.239264	7.23884	3.27305	0.0962385	0.293022	peptidase%2C U32 family
VF_A0786	-0.285264	5.61484	3.27186	0.0962919	0.293022	PTS system%2C glucose-specific II BC component
VF_A0020	-0.348036	4.56168	3.26923	0.0964108	0.29315	hypothetical protein
VF_A0869	0.950645	1.16659	3.26909	0.0972358	0.295041	toxin coregulated pilus biosynthesis protein TcpS
VF_2199	-0.263551	8.1017	3.25103	0.0972373	0.295041	cell division protein FtsQ
VF_0966	-0.291679	7.49216	3.25044	0.0972644	0.295041	hypothetical protein
VF_0424	0.327067	5.13469	3.24394	0.0975616	0.29533	predicted oxidoreductase
VF_2227	0.31932	5.97072	3.24316	0.0975975	0.29533	DNA topoisomerase IV%2C subunit A
VF_A1036	-0.461979	3.53037	3.24261	0.0976225	0.29533	glycosyltransferase
VF_2571	0.287315	6.75625	3.24159	0.0976695	0.29533	ATP synthase F0%2C I subunit
VF_0559	0.389217	4.27712	3.23705	0.0978779	0.295671	DNA-binding transcriptional repressor%2C tryptophan-binding
VF_0302	0.347909	5.88295	3.23577	0.097937	0.295671	alanine racemase 1%2C PLP-binding%2C biosynthetic
VF_0122	0.372662	3.40342	3.22454	0.0984558	0.297002	lauryl-acyl carrier protein %28ACP%29-dependent acyltransferase %28LpxL%29
VF_1151	-0.444753	10.9071	3.21903	0.098712	0.297403	hypothetical protein
VF_A0109	-0.39883	3.83755	3.21756	0.0987801	0.297403	hypothetical protein
VF_A0350	0.503847	2.33579	3.21665	0.0988227	0.297403	cyclic nucleotide binding protein%2F2 CBS domains
VF_A0775	-0.293236	8.72808	3.21421	0.0989366	0.297511	short chain dehydrogenase
VF_1057	-0.359515	3.75895	3.20352	0.0994363	0.298779	lysine exporter protein
VF_2501	-0.324052	6.69073	3.19466	0.0998531	0.299795	lipoprotein%2C putative
VF_0698	-0.309446	6.03506	3.19201	0.0999784	0.299935	methyl-accepting chemotaxis protein
VF_0427	-0.398708	4.04281	3.18582	0.100271	0.300577	conserved protein
VF_A0822	-0.340684	7.27407	3.18236	0.100436	0.300834	hypothetical protein
VF_1580	-0.273425	5.84042	3.17659	0.10071	0.30142	queuosine biosynthesis protein QueC
VF_2347	0.337659	4.90419	3.16804	0.101119	0.302406	serine acetyltransferase
VF_A0368	-0.392767	4.82064	3.15185	0.101898	0.304336	hypothetical membrane spanning protein
VF_0921	-0.311378	8.34747	3.15057	0.10196	0.304336	superoxide dismutase%2C Fe
VF_A0059	-0.317591	5.1441	3.14804	0.102083	0.304336	TonB-dependent outer membrane receptor
VF_2330	0.25079	6.98261	3.14803	0.102083	0.304336	ribosome small subunit-dependent GTPase A
VF_A1084	-0.348489	6.12509	3.14061	0.102568	0.305543	methyl-accepting chemotaxis protein
VF_0077	0.302001	6.00954	3.13157	0.102885	0.305923	2-polyprenyl-3-methyl-5-hydroxy-6-metoxy-1%2C4-benzoquinol methylase
VF_A0552	-0.254598	5.16025	3.12828	0.103046	0.305923	hypothetical cytosolic protein
VF_1892	-0.283163	4.89292	3.12821	0.10305	0.305923	predicted inner membrane protein
VF_A0747	0.324586	4.38615	3.1274	0.10309	0.305923	8-amino-7-oxononanoate synthase
VF_A0068	0.730852	0.898803	3.12725	0.103097	0.305923	hypothetical protein
VF_0670	0.352389	3.39822	3.11981	0.103463	0.306574	urease accessory protein UreG
VF_A1088	0.84742	1.19868	3.11891	0.103507	0.306574	hypothetical protein
VF_0079	0.459228	2.47124	3.11367	0.103766	0.306574	putative coproporphyrinogen III oxidase
VF_A0503	-0.288354	8.34034	3.11283	0.103807	0.306574	conserved CreA protein
VF_A0999	0.480386	2.11728	3.11275	0.103811	0.306574	N-acetylglucosamine-6-phosphate deacetylase
VF_A0299	-0.264567	7.59053	3.1098	0.103957	0.306574	trimethylamine N-oxide %28TMAO%29 reductase I%2C catalytic subunit
VF_1223	0.665269	2.53285	3.12614	0.103976	0.306574	TonB system transport protein ExbD1
VF_B0001	0.48568	2.29183	3.10834	0.10403	0.306574	hypothetical protein
VF_1664	0.401761	3.80038	3.10815	0.104039	0.306574	transcriptional regulator%2C TetR family
VF_0645	-0.477593	3.01105	3.10061	0.104414	0.307442	alcohol dehydrogenase class III%2Fglutathione-dependent formaldehyde dehydrogenase
VF_2280	-0.421896	8.52315	3.12577	0.104581	0.307695	DNA-binding transcriptional regulator CRP
VF_1819	0.305757	5.20043	3.09202	0.104844	0.308231	heme lyase%2C CcmF subunit
VF_A1033	0.687048	2.19628	3.09446	0.104929	0.308244	glycosyltransferase
VF_0435	0.324442	7.86907	3.08696	0.105097	0.308501	glutathione synthetase
VF_0834	0.284127	7.64942	3.0823	0.105332	0.308697	fused ferrous iron transporter%2C protein B: GTP-binding protein%2Fmembrane protein
VF_1472	1.37541	3.46838	3.49244	0.10538	0.308697	zinc finger protein
VF_2217	0.290822	6.33801	3.08016	0.10544	0.308697	cytochrome c1
VF_1098	-0.448506	2.94941	3.07921	0.105488	0.308697	peptidyl-prolyl cis-trans isomerase
VF_0656	0.294598	4.81703	3.07672	0.105614	0.308828	transcription elongation factor
VF_A0379	-0.245361	7.4885	3.06986	0.105961	0.309608	membrane fusion protein %28MFP%29 component of efflux pump%2C signal anchor
VF_1951	-0.364856	5.27845	3.0652	0.106198	0.309939	%283R%29-hydroxymyristol acyl carrier protein dehydratase
VF_A0055	-0.373311	3.97764	3.06444	0.106237	0.309939	hypothetical protein
VF_2037	0.243026	7.1254	3.06112	0.106406	0.309968	transcriptional repressor%2C Cro%2FCI family
VF_A0594	-0.295959	8.2029	3.06105	0.106409	0.309968	hypothetical protein
VF_1768	-0.290426	7.71326	3.05717	0.106608	0.310009	hypothetical protein
VF_0189	-0.29507	7.50016	3.05699	0.106617	0.310009	membrane protein%2C putative
VF_1492	0.238113	6.04289	3.05489	0.106724	0.310009	tRNA-%28MS%282%29IO%286%29A%29-hydroxylase
VF_1260	-0.268437	6.3057	3.05443	0.106748	0.310009	transcriptional regulator%2C TetR family
VF_A0089	-0.259916	5.21382	3.05142	0.106902	0.31022	hypothetical hydrolase%2Flipase
VF_1311	-0.26792	6.70452	3.04853	0.107051	0.310415	predicted C32 tRNA thiolase
VF_A0289	0.261619	5.10804	3.04583	0.10719	0.310527	cobyric acid synthase
VF_1510	-0.320506	5.19682	3.04399	0.107285	0.310527	transcriptional regulator
VF_A0619	-0.534185	6.69309	3.23072	0.107334	0.310527	hypothetical protein
VF_A0105	-0.271425	5.5902	3.03537	0.10773	0.311438	transcriptional regulator
VF_2149	0.3247	4.44454	3.03185	0.107913	0.311729	iron%28III%29-transport system ATP-binding protein
VF_A0156	0.25233	5.32585	3.03008	0.108004	0.311758	hypothetical protein
VF_0827	-0.249338	6.00747	3.02271	0.108388	0.312204	methyl-accepting chemotaxis protein
VF_1428	0.435751	2.44207	3.02245	0.108402	0.312204	sulfatase family protein
VF_A0607	-0.298997	7.7265	3.02241	0.108404	0.312204	hypothetical protein
VF_1368	-0.366648	4.56224	3.01509	0.108787	0.313071	membrane-bound lytic murein transglycosylase C precursor
VF_A0554	-0.340014	6.55231	3.01467	0.108992	0.31311	hypothetical cytosolic protein
VF_0765	0.488642	2.42399	3.01115	0.108994	0.31311	4-diphosphocytidyl-2-C-methylerythritol kinase
VF_1228	0.236372	6.3571	3.01014	0.109047	0.31311	HutZ protein
VF_2267	0.238488	6.43238	3.00809	0.109155	0.313185	cystathionine gamma-synthase%2C PLP-dependent
VF_0759	0.238996	6.08073	3.00535	0.1093	0.313364	isopentenyl-adenosine A37 tRNA methylthiolase
VF_1169	0.38525	5.81253	3.02032	0.109931	0.314937	acyl-CoA hydrolase
VF_1614	-0.271337	6.49836	2.99113	0.110053	0.31505	hypothetical protein
VF_1008	0.440647	2.75779	2.98734	0.110255	0.31505	conserved inner membrane protein
VF_1576	-0.250652	6.12519	2.98685	0.110281	0.31505	predicted outer membrane lipoprotein
VF_A0149	0.279849	5.89845	2.98648	0.110301	0.31505	hypothetical protein
VF_1179	0.330429	3.96328	2.98349	0.11046	0.315144	aminodeoxychorismate synthase%2C subunit I
VF_2053	0.368461	3.51636	2.98185	0.110548	0.315144	hypothetical protein
VF_A1086	-0.307436	4.74308	2.98123	0.110581	0.315144	transcriptional regulator%2C LysR family
VF_0119	-0.280055	7.78591	2.97714	0.1108	0.315211	hypothetical protein
VF_0806	-0.249126	5.69054	2.9755	0.110888	0.315211	DNA-binding transcriptional dual regulator%2C repressor of N-acetylglucosamine
VF_R0007	0.26124	5.62589	2.97497	0.110917	0.315211	16S ribosomal RNA
VF_2147	0.367767	4.57153	2.97355	0.110993	0.315211	N%2CN%27-diacetylchitobiose phosphorylase
VF_2529	0.319301	5.58183	2.97309	0.111018	0.315211	DNA-binding transcriptional regulator IlvY
VF_A1146	-0.399833	3.29174	2.96991	0.111189	0.315463	predicted carbamate kinase
VF_A1054	-0.333527	7.08252	2.97066	0.111283	0.315494	predicted acetyltransferase
VF_A0449	0.39289	4.67571	2.96344	0.111539	0.315985	hypothetical protein
VF_0304	-0.273514	6.99329	2.95818	0.111823	0.316186	glucosephosphate isomerase
VF_0283	0.472781	1.86058	2.95762	0.111854	0.316186	hypothetical protein
VF_A0772	-0.301296	4.24743	2.95677	0.1119	0.316186	homogentisate export protein
VF_0796	0.279272	5.57746	2.95601	0.111941	0.316186	proteolytic subunit of ClpA-ClpP and ClpX-ClpP ATP-dependent serine proteases
VF_1594	0.291846	5.74816	2.95167	0.112177	0.316619	oligopeptide transport ATP-binding protein OppD
VF_A0721	0.354013	3.50714	2.9499	0.112274	0.316656	hypothetical protein
VF_A0336	-0.337134	4.53332	2.94571	0.112503	0.316909	hypothetical membrane spanning protein
VF_A1160	-0.337561	4.05902	2.94447	0.11257	0.316909	predicted DNA-binding transcriptional regulator
VF_A1030	-0.557611	2.35915	2.9437	0.112612	0.316909	oligosaccharide translocase
VF_2616	-0.302488	4.58671	2.93618	0.113025	0.317637	sterol desaturate
VF_A0666	-0.3002	5.05794	2.93494	0.113094	0.317637	conserved protein
VF_2319	0.500184	2.42304	2.93444	0.113121	0.317637	hypothetical protein
VF_1187	-0.302471	5.35507	2.93235	0.113236	0.317727	hypothetical protein
VF_2368	0.465631	2.96852	2.92537	0.113621	0.318461	high-affinity zinc uptake system membrane protein ZnuB2
VF_1372	0.353489	3.73461	2.92459	0.113664	0.318461	permease
VF_A0435	-0.450176	6.79486	3.01165	0.113882	0.318837	two component sensor histidine kinase
VF_0191	-0.250669	6.60842	2.91405	0.11425	0.31927	UDP-N-acetylglucosamine 4%2C6-dehydratase
VF_A1159	-0.290261	8.11939	2.91304	0.114307	0.31927	predicted transporter
VF_1005	-0.528639	2.23753	2.91249	0.114337	0.31927	hypothetical protein
VF_1545	0.357358	5.62375	2.91562	0.114372	0.31927	predicted DNA-binding transcriptional regulator
VF_0712	0.315446	4.67711	2.9068	0.114655	0.319712	geranyltranstransferase
VF_2635	-0.29658	7.56432	2.90604	0.114698	0.319712	hypothetical protein
VF_A0436	-0.309156	5.06358	2.89437	0.115353	0.321305	putative transcriptional regulatory protein
VF_A0248	-0.444413	3.02024	2.89207	0.115483	0.321383	sn-glycerol-3-phosphate dehydrogenase %28anaerobic%29%2C small subunit GlpC
VF_1441	-0.337896	4.02403	2.88973	0.115615	0.321383	lipoprotein%2C putative
VF_2188	0.363193	3.67321	2.88835	0.115694	0.321383	type 4 prepilin peptidase PilD
VF_1627	0.335117	8.36218	2.88704	0.115768	0.321383	DNA-binding response regulator in two-component regulatory system with GacS
VF_0264	-0.269571	6.89408	2.88643	0.115802	0.321383	fructose-1%2C6-bisphosphatase I
VF_1698	-0.225399	7.32266	2.86915	0.116787	0.323457	aspartate-semialdehyde dehydrogenase
VF_1351	-0.318379	3.79918	2.86676	0.116924	0.323457	hypothetical protein
VF_A0159	0.428711	2.4414	2.86528	0.117009	0.323457	iron-hydroxamate transporter subunit
VF_1190	0.328557	7.97429	2.86477	0.117038	0.323457	Uncharacterized iron-regulated protein
VF_0433	0.273511	4.71436	2.86452	0.117053	0.323457	predicted Holliday junction resolvase
VF_A1024	-0.334996	4.26045	2.86442	0.117058	0.323457	two-component response regulator%2C sigma factor PP2C-like phosphatase
VF_1703	0.261561	4.75096	2.86171	0.117214	0.323654	conserved protein
VF_A0136	-0.28559	6.85417	2.85595	0.117546	0.324165	hypothetical protein
VF_A0345	-0.494237	2.15415	2.85554	0.117569	0.324165	predicted transporter
VF_A1142	0.417382	2.45045	2.84829	0.117989	0.325088	transcriptional regulator%2C LysR family
VF_0598	0.248689	6.44574	2.84653	0.118091	0.325135	hypothetical protein
VF_1520	0.233723	5.65218	2.83305	0.118877	0.326604	hypothetical protein
VF_2577	0.703694	17.5403	2.85676	0.118924	0.326604	CsrB2 RNA%2C regulator of CsrA
VF_1758	-0.358643	11.5151	2.83196	0.118941	0.326604	integration host factor %28IHF%29%2C DNA-binding protein%2C beta subunit
VF_0307	0.375522	6.66095	2.85973	0.119031	0.326604	NifR3%2FSmm1 family protein
VF_A0892	-0.254927	5.66498	2.83005	0.119053	0.326604	conserved protein
VF_2276	0.250521	5.48147	2.82214	0.119518	0.327452	cell division protein FtsN
VF_0012	0.259613	6.16113	2.82028	0.119628	0.327452	DNA gyrase%2C subunit B
VF_0134	0.509906	2.43327	2.82006	0.119641	0.327452	alpha-L-glycero-D-manno-heptose beta-1%2C4-glucosyltransferase
VF_1911	-0.325792	8.06671	2.81897	0.119705	0.327452	hypothetical protein
VF_0895	-0.300516	6.03105	2.81432	0.119981	0.32797	hypothetical protein
VF_A0272	-0.282912	6.70619	2.80835	0.120335	0.328702	integral membrane protein
VF_1787	0.251785	5.68352	2.80663	0.120437	0.328746	transcriptional regulator%2C AraC family
VF_1138	-0.307224	4.75067	2.80154	0.120741	0.329165	methyl-accepting chemotaxis protein%2C TcpI-related
VF_T0056	1.29564	-0.0583259	2.80485	0.120763	0.329165	tRNA-Tyr
VF_0261	0.33565	9.56759	2.79309	0.121246	0.330247	30S ribosomal subunit protein S4
VF_2568	0.375625	7.60771	2.8164	0.12136	0.330321	ATP synthase F0%2C B subunit
VF_0592	-0.645593	1.33228	2.78813	0.121544	0.330495	conserved inner membrane protein
VF_1362	0.243267	6.26805	2.78725	0.121597	0.330495	cytoplasmic chaperone TorD family
VF_A0942	0.372179	4.09314	2.78524	0.121718	0.330589	fused fructose-specific PTS enzymes: IIA component%2FHPr component
VF_A0638	0.306143	5.73603	2.77427	0.122382	0.332067	hypothetical protein
VF_1039	0.302459	5.04654	2.77337	0.122437	0.332067	predicted oxoacyl-%28acyl carrier protein%29 reductase%2C EmrKY-TolC system
VF_A0328	-0.46559	3.22976	2.7622	0.123117	0.333676	predicted outer membrane lipoprotein
VF_2272	-0.239246	6.9227	2.76033	0.123232	0.333749	fused malic enzyme predicted oxidoreductase%2Fpredicted phosphotransacetylase
VF_0160	-0.991938	0.106352	2.75542	0.123533	0.334173	WbfD protein
VF_0857	0.417627	3.44855	2.75493	0.123563	0.334173	3-oxoacyl-%28acyl carrier protein%29 synthase
VF_A0978	-0.380066	3.26648	2.74356	0.124265	0.335831	transcriptional regulator%2C LysR family
VF_A1155	0.620388	1.08664	2.73693	0.124676	0.3365	conserved protein
VF_2467	0.335892	4.25321	2.73465	0.124817	0.3365	general secretion pathway protein K
VF_A0009	-0.333145	8.96126	2.73393	0.124862	0.3365	hydroperoxidase HPII%28III%29 %28catalase%29 KatA
VF_0724	0.244061	7.2263	2.73388	0.124865	0.3365	regulator of penicillin binding proteins and beta lactamase transcription %28morphogene%29
VF_A0145	-0.29272	5.68682	2.72982	0.125118	0.336944	predicted metal dependent hydrolase
VF_2648	0.307954	5.30977	2.72626	0.125341	0.337306	hypothetical protein
VF_2060	-0.230119	6.74422	2.71946	0.125767	0.338214	DNA-binding transcriptional activator CadC
VF_A0142	-0.41469	3.23024	2.71358	0.126137	0.338971	formate acetyltransferase
VF_A0712	0.522366	2.08237	2.7066	0.126578	0.339916	hypothetical protein
VF_2633	-0.310385	4.84141	2.7047	0.126698	0.340001	lipoprotein%2C putative
VF_1201	-0.304833	7.94018	2.69747	0.127157	0.34072	ribonucleoside diphosphate reductase 1%2C beta subunit%2C ferritin-like protein
VF_A0929	0.470389	2.01294	2.69727	0.12717	0.34072	conserved inner membrane protein
VF_A0647	0.308837	7.37254	2.69567	0.127272	0.34072	hypothetical protein
VF_A1190	-0.398669	10.9954	2.69487	0.127323	0.34072	hypothetical protein
VF_A0200	0.44483	3.08981	2.68784	0.127773	0.341682	chitooligosaccharide transport ATP-binding protein oppF
VF_1205	-0.245032	6.53099	2.68328	0.128065	0.342225	conserved hypothetical protein
VF_A1053	-0.243019	8.1576	2.67378	0.128678	0.343481	transcriptional regulator%2C MerR family
VF_A1034	0.613667	2.59703	2.68797	0.128723	0.343481	chain length regulator %28capsular polysaccharide biosynthesis%29
VF_1785	-0.236916	6.88231	2.6718	0.128806	0.343481	predicted lysogenization regulator
VF_1945	0.667204	10.4285	2.8324	0.129283	0.344514	tRNA%28Ile%29-lysidine synthetase
VF_A0845	-0.255454	5.71724	2.66217	0.129431	0.344668	hypothetical protein
VF_2273	-0.348962	9.91708	2.65979	0.129586	0.34484	50S ribosomal subunit protein L31
VF_2092	-0.32794	11.1951	2.65572	0.129851	0.345305	anti-sigmaE factor%2C inner membrane
VF_2353	0.283366	9.50678	2.65321	0.130016	0.345501	aspartate ammonia-lyase
VF_A0335	-0.216686	6.1652	2.64664	0.130447	0.346089	osmotically inducible protein C
VF_0004	0.796937	0.324765	2.6464	0.130463	0.346089	ribonuclease P protein component
VF_1596	0.354873	5.2874	2.64889	0.130509	0.346089	oligopeptide transport system permease protein OppB
VF_0549	0.260213	6.98549	2.64126	0.130801	0.346478	30S ribosomal subunit protein S16
VF_1740	-0.293909	7.05372	2.63942	0.130923	0.346478	3-oxoacyl-%28acyl-carrier-protein%29 reductase
VF_1182	0.276623	5.30337	2.63898	0.130952	0.346478	acriflavin resistance periplasmic protein
VF_0042	0.268649	8.96991	2.6378	0.13103	0.346478	conserved hypothetical protein
VF_2144	-0.456313	3.43407	2.63646	0.131118	0.346478	endochitinase
VF_A1087	-0.448634	2.16911	2.63394	0.131285	0.346478	ABC transporter substrate-binding protein
VF_A0963	-0.217494	7.31251	2.63253	0.131379	0.346478	transcriptional regulator%2C LysR family
VF_0321	-0.436109	7.43184	2.7152	0.131382	0.346478	sulfate adenylyltransferase%2C subunit 1
VF_1957	-0.339771	3.92209	2.62837	0.131655	0.346959	CDP-diglyceride synthase
VF_0890	-0.293009	5.28548	2.62684	0.131757	0.346988	glutaredoxin 1%2C redox coenzyme for ribonucleotide reductase %28RNR1a%29
VF_2630	-0.519552	13.4405	2.63652	0.131949	0.347255	conserved hypothetical protein
VF_2618	-0.498093	2.29923	2.62141	0.132119	0.347462	conserved hypothetical protein
VF_2112	-0.326321	7.92608	2.61291	0.132688	0.348718	hypothetical protein
VF_1977	-0.391561	12.3541	2.61069	0.132838	0.348765	Protein YgiW precursor
VF_A1019	-0.294442	4.95834	2.60993	0.132889	0.348765	hypothetical cytosolic protein
VF_1677	0.262044	5.78602	2.60519	0.133208	0.349176	predicted DNA-binding transcriptional regulator
VF_1414	0.212093	7.64317	2.60472	0.13324	0.349176	riboflavin synthase%2C alpha subunit
VF_2002	0.248031	7.78891	2.60354	0.13332	0.349176	SsrA-binding protein
VF_0555	-0.282522	6.26327	2.6016	0.133451	0.349278	TagE-like protein
VF_2290	0.262796	5.92939	2.59305	0.134031	0.350557	conserved protein
VF_1222	0.36798	5.48539	2.61115	0.134152	0.350634	hemin-binding periplasmic protein HmuT precursor
VF_A0954	-0.240537	5.6686	2.58053	0.134886	0.352311	hemolysin co-regulated protein
VF_0087	-0.215799	6.63855	2.56719	0.135804	0.354466	sensory transduction protein kinase
VF_A0597	-0.270592	6.54794	2.56344	0.136064	0.354658	transcriptional regulator%2C LysR family
VF_1923	0.263808	4.77046	2.56201	0.136164	0.354658	predicted oxidoreductase
VF_1258	-0.270186	6.76131	2.56001	0.136302	0.354658	acyl-CoA hydrolase
VF_A0749	-0.316548	5.58164	2.55923	0.136357	0.354658	hypothetical protein
VF_2380	0.320373	3.76877	2.55837	0.136417	0.354658	predicted 3-phenylpropionic transporter
VF_0568	-0.250849	5.50578	2.55756	0.136473	0.354658	hypothetical protein
VF_1265	0.378132	6.03278	2.59757	0.136529	0.354658	hypothetical protein
VF_R0018	0.60576	1.83884	2.54768	0.137163	0.356063	16S ribosomal RNA
VF_0397	0.25766	5.65914	2.54157	0.137591	0.356771	predicted ABC-type organic solvent transporter
VF_A0719	0.251556	7.27006	2.54113	0.137622	0.356771	hypothetical protein
VF_A0527	0.484017	3.98701	2.54817	0.138891	0.359815	methyl-accepting chemotaxis protein
VF_A0097	-0.408949	6.79524	2.57856	0.139732	0.36175	ABC transporter substrate-binding protein
VF_2370	0.565805	2.02844	2.50409	0.140258	0.362864	predicted enzyme
VF_0050	0.278985	4.52734	2.49923	0.140609	0.363526	TatABCE protein translocation system subunit
VF_2214	0.224603	5.4867	2.49114	0.141195	0.364793	predicted protein
VF_0292	0.365743	4.48853	2.48864	0.141377	0.364813	3-isopropylmalate isomerase subunit
VF_0767	-0.257636	6.49419	2.4884	0.141394	0.364813	glutamyl tRNA reductase
VF_0051	-0.270481	6.41261	2.47857	0.142111	0.365943	TatABCE protein translocation system subunit
VF_1288	0.525146	1.56094	2.47854	0.142114	0.365943	glutaredoxin-like domain
VF_A0260	-0.230551	5.0267	2.47502	0.142372	0.365943	glutathione-regulated potassium-efflux system protein KefC
VF_0048	-0.246041	7.79661	2.47419	0.142432	0.365943	2-octaprenylphenol hydroxylase
VF_0358	-0.379036	2.91354	2.47373	0.142466	0.365943	hypothetical protein
VF_A0657	0.420041	2.53891	2.47345	0.142487	0.365943	hypothetical protein
VF_1581	0.225806	6.93985	2.47323	0.142503	0.365943	acriflavin resistance plasma membrane protein
VF_A0987	0.361991	3.99302	2.46802	0.142887	0.366682	2-dehydro-3-deoxyphosphogluconate aldolase
VF_1866	-0.452738	4.34767	2.48984	0.14312	0.366819	Flagellin FlaA
VF_1168	0.247524	7.33504	2.46352	0.143219	0.366819	exonuclease%2C dsDNA%2C ATP-dependent
VF_1529	-0.308041	4.63819	2.46339	0.143228	0.366819	hypothetical protein
VF_A0835	0.408642	2.74491	2.45884	0.143566	0.367436	predicted inner membrane protein
VF_A0640	0.236673	7.43065	2.45561	0.143805	0.367802	glyoxylase
VF_2574	0.244593	5.76748	2.45184	0.144086	0.368212	methyltransferase%2C SAM-dependent methyltransferase%2C glucose-inhibited cell-division protein
VF_A0991	-0.247976	6.15659	2.44965	0.144249	0.368212	hypothetical protein
VF_A0256	-0.256972	5.46634	2.44877	0.144315	0.368212	hypothetical protein
VF_0958	0.288088	4.65356	2.44828	0.144352	0.368212	membrane spanning protein in TolA-TolQ-TolR complex
VF_1282	-0.212391	7.78259	2.44585	0.144533	0.36843	aminopeptidase N
VF_2389	0.279547	6.52158	2.44162	0.14485	0.36899	tRNA-dihydrouridine synthase B
VF_A0569	-0.285138	8.47431	2.43799	0.145122	0.369438	hypothetical protein
VF_0355	-0.210091	7.43959	2.42801	0.145876	0.370944	conserved inner membrane protein
VF_B0013	0.373362	11.2743	2.42632	0.146004	0.370944	hypothetical protein
VF_2076	0.272817	8.0569	2.42629	0.146006	0.370944	CTP synthetase
VF_0887	-0.261774	5.72848	2.4242	0.146164	0.3711	sodium-proton antiporter
VF_A0787	-0.236586	7.64664	2.42233	0.146306	0.371213	fused predicted transporter subunits of ABC superfamily: ATP-binding components
VF_2213	0.312179	3.39272	2.41951	0.14652	0.371509	DnaA initiator-associating factor for replication initiation
VF_0339	0.288494	4.25837	2.41819	0.146621	0.371517	serine--pyruvate aminotransferase
VF_1775	0.229097	8.70542	2.40638	0.147524	0.373557	isocitrate dehydrogenase
VF_2098	-0.386262	3.63783	2.40008	0.148008	0.37429	regulatory protein
VF_0516	0.489449	2.32869	2.40002	0.148013	0.37429	putative type IV secretion NTPase
VF_1540	-0.250985	7.90694	2.3988	0.148108	0.37429	suppressor%2Fenhancer of lin-12
VF_A0535	0.253394	5.64234	2.39516	0.148388	0.374752	DNA methylase M
VF_A0334	-0.266736	4.52435	2.39307	0.14855	0.374911	transcriptional regulator%2C MarR family
VF_0036	0.3288	4.88187	2.3872	0.149005	0.375813	thiamin biosynthesis protein ThiH
VF_0127	-0.292804	9.56081	2.38228	0.149389	0.376531	50S ribosomal subunit protein L28
VF_2438	0.216969	6.31579	2.37242	0.15016	0.378226	transcriptional repressor of FabB
VF_0868	-0.263663	5.50494	2.36994	0.150355	0.378241	hypothetical protein
VF_A0776	0.349195	4.31796	2.36982	0.150365	0.378241	TonB protein
VF_1898	0.209701	5.81792	2.36703	0.150584	0.378542	conserved protein
VF_0291	-0.220041	6.61389	2.3618	0.150997	0.379331	conserved secreted protein
VF_0228	0.349848	3.07742	2.36021	0.151123	0.379398	sulfur transfer protein complex%2C TusD subunit
VF_2519	0.207459	7.11896	2.35179	0.15179	0.380823	dipeptide transport ATP-binding protein DppD
VF_0209	0.247397	6.75068	2.34885	0.152025	0.381096	fructose 1%2C6-bisphosphatase II
VF_1958	0.210792	6.38747	2.34788	0.152103	0.381096	undecaprenyl pyrophosphate synthase
VF_2233	-0.258619	9.08818	2.34667	0.152199	0.381096	transport channel
VF_0377	0.203751	7.16618	2.34415	0.1524	0.38135	conserved membrane protein%2C predicted transporter
VF_0905	0.213964	7.81612	2.34274	0.152513	0.381382	DNA-binding membrane protein required for chromosome resolution and partitioning
VF_0030	0.44058	7.9022	2.41585	0.153016	0.382309	hypothetical protein
VF_2157	-0.276298	5.05266	2.33503	0.153132	0.382309	glycerate kinase
VF_1465	0.397219	2.51913	2.33317	0.153282	0.382309	superfamily I DNA and RNA helicase
VF_1208	0.431262	1.93884	2.33314	0.153284	0.382309	conserved protein
VF_A1135	0.949712	0.758575	2.34397	0.153834	0.38343	anaerobic glycerol-3-phosphate dehydrogenase subunit C
VF_1764	-0.342626	9.41416	2.32239	0.154154	0.383975	translation initiation factor IF-1
VF_1886	-0.281217	5.93931	2.31783	0.154524	0.384647	tetratricopeptide repeat domain protein
VF_0354	0.301381	6.52561	2.31453	0.155001	0.385584	membrane protein%2C putative
VF_0181	-0.221082	8.50065	2.30832	0.155301	0.386063	CDP-6-deoxy-delta-3%2C4-glucoseen reductase
VF_A0986	0.281336	4.08852	2.30715	0.155396	0.386063	4-methyl-5%28B-hydroxyethyl%29-thiazole monophosphate biosynthesis enzyme
VF_0747	0.442891	4.43887	2.33553	0.155843	0.38692	cell wall shape-determining protein
VF_2044	0.512916	1.26091	2.29606	0.156309	0.387594	maltose transport system permease protein MalF
VF_2108	0.245369	7.68728	2.29501	0.156396	0.387594	mechanosensitive channel
VF_2136	0.367004	4.699	2.29892	0.156436	0.387594	predicted permease
VF_A0235	-0.257528	5.2816	2.2935	0.156521	0.387594	glycerol uptake facilitator protein GlpF
VF_A0799	0.333599	5.5796	2.29536	0.157196	0.388725	periplasmic maltose-binding protein
VF_0106	-0.205493	7.37478	2.28477	0.157246	0.388725	guanylate kinase
VF_T0025	-0.382876	2.46031	2.28432	0.157283	0.388725	tRNA-Arg
VF_1158	-0.250033	9.79063	2.28019	0.157627	0.388959	conserved protein
VF_A0710	-0.218806	6.63647	2.28017	0.157629	0.388959	mannose-6-phosphate isomerase
VF_A1051	-0.252079	5.14967	2.27952	0.157683	0.388959	universal stress protein family
VF_2090	0.207537	6.7631	2.27718	0.157879	0.38918	sigma-E factor regulatory protein RseC
VF_0664	-0.199471	7.14167	2.27601	0.157977	0.38918	DNA-binding transcriptional repressor
VF_A0844	0.291092	3.48542	2.27384	0.158158	0.389376	outer membrane protein P1 precursor
VF_0910	-0.268567	8.76341	2.27174	0.158334	0.389557	predicted protein
VF_2239	-0.218317	6.77918	2.26318	0.159055	0.391079	hypothetical protein
VF_A0127	-0.251771	5.05057	2.26188	0.159165	0.391097	hypothetical protein
VF_1424	-0.435863	2.33249	2.25697	0.159581	0.391761	MoxR protein
VF_0350	0.31319	3.1397	2.25626	0.159641	0.391761	periplasmic protein involved in polysaccharide export
VF_1419	-0.309609	5.02646	2.25472	0.159772	0.391832	transcriptional regulator%2C LysR family
VF_A0777	0.420078	2.11405	2.25171	0.160027	0.392206	TonB system transport protein ExbD2
VF_0074	0.21386	6.33247	2.24711	0.16042	0.392804	fused DNA polymerase I 5%27-%3E3%27 exonuclease%2F3%27-%3E5%27 polymerase%2F3%27-%3E5%27 exonuclease
VF_1882	-0.217395	7.86286	2.24644	0.160477	0.392804	chaperone FlgN
VF_A0730	0.271633	4.33295	2.24485	0.160613	0.392884	predicted DNA-binding transcriptional regulator
VF_1712	0.212295	5.95409	2.2412	0.160925	0.3932	predicted peptidase
VF_2520	0.238274	6.95393	2.24093	0.160948	0.3932	cytochrome c5
VF_2142	0.882426	0.132666	2.23697	0.161288	0.393438	chitooligosaccharide transport ATP-binding protein
VF_0764	0.249622	5.81275	2.23658	0.161322	0.393438	phosphoribosylpyrophosphate synthase
VF_2268	-0.202045	5.90453	2.23619	0.161355	0.393438	DNA-binding transcriptional repressor%2C S-adenosylmethionine-binding
VF_1571	-0.263949	6.25904	2.23305	0.161626	0.393847	chaperone involved in maturation of TorA subunit of trimethylamine N-oxide reductase system I
VF_2303	0.252275	5.13354	2.22668	0.162176	0.394936	argininosuccinate lyase
VF_0738	-0.236321	7.1578	2.22495	0.162326	0.395048	guanine-hypoxanthine phosphoribosyltransferase
VF_A1077	-0.255426	4.51107	2.22163	0.162614	0.395497	RIO1 protein
VF_A0375	0.2236	6.79883	2.21898	0.162844	0.395558	hypothetical protein
VF_A0696	-0.338045	7.24771	2.24085	0.162846	0.395558	inosine-guanosine kinase
VF_A0889	-0.261494	5.99786	2.21648	0.163062	0.395831	lipid hydroperoxide peroxidase
VF_2537	0.295039	4.03156	2.21311	0.163357	0.396293	N5-carboxyaminoimidazole ribonucleotide mutase
VF_2031	0.455282	1.6851	2.21063	0.163573	0.396567	hypothetical protein
VF_1849	0.241346	4.69846	2.20783	0.163818	0.396712	flagellum-specific ATP synthase FliI
VF_1531	0.271145	6.10422	2.20757	0.163841	0.396712	ferrochelatase
VF_0831	0.23184	6.90903	2.20204	0.164327	0.39739	predicted peptidase
VF_0357	-0.376418	3.09467	2.20091	0.164427	0.39739	MSHA biogenesis protein MshJ
VF_1856	-0.257448	9.72069	2.20015	0.164493	0.39739	sigma-54-dependent transcriptional activator FlrA
VF_1821	0.435482	2.14749	2.19965	0.164538	0.39739	heme exporter protein D
VF_0064	0.346886	4.09226	2.19756	0.164722	0.397583	predicted uroporphyrinogen III methylase
VF_1483	-0.479544	1.94665	2.19387	0.165048	0.397729	murein hydrolase exporter
VF_2179	0.285838	6.27229	2.19356	0.165075	0.397729	pyruvate dehydrogenase%2C dihydrolipoyltransacetylase component E2
VF_1946	0.21689	6.53598	2.19334	0.165095	0.397729	acetyl-CoA carboxylase%2C carboxytransferase%2C alpha subunit
VF_1628	-0.211717	6.22545	2.19062	0.165337	0.397882	DNA polymerase II
VF_0308	-0.227065	7.28301	2.19028	0.165367	0.397882	conserved hypothetical protein
VF_0826	0.418448	7.89206	2.25369	0.16552	0.397999	succinyl-CoA synthetase%2C NAD%28P%29-binding%2C alpha subunit
VF_A0432	0.224669	6.41733	2.18372	0.16595	0.398432	fused chromosome partitioning protein: predicted nucleotide hydrolase
VF_1643	-0.208039	7.54269	2.18349	0.165971	0.398432	protease IV %28signal peptide peptidase%29
VF_1602	-0.369905	2.9571	2.18301	0.166013	0.398432	UDP-2%2C3-diacylglucosamine pyrophosphatase
VF_0658	0.323565	5.90127	2.18955	0.166758	0.399968	ribosomal protein S6 modification protein
VF_0585	0.407584	3.05224	2.16637	0.167506	0.401508	fused acetylglutamate kinase-like %28inactive%29%2Famino acid N-acetyltransferase
VF_2451	-0.194405	7.36425	2.16476	0.167651	0.401604	predicted transporter subunit: membrane component of ABC superfamily
VF_1705	0.21615	5.51932	2.16315	0.167797	0.401701	membrane ATPase of the MinC-MinD-MinE system
VF_0116	0.351104	2.63452	2.15673	0.168378	0.402672	predicted transporter
VF_A0313	-0.289255	12.2817	2.15635	0.168413	0.402672	PspC transcriptional regulator%2C toxin of PspCB toxin-antitoxin pair
VF_0588	0.247327	4.74133	2.15482	0.168552	0.402751	conserved protein
VF_1386	0.358462	3.79788	2.15197	0.168812	0.40312	acetyltransferase%2C GNAT family
VF_1075	-0.400686	3.59453	2.14934	0.169052	0.40344	transporter%2C LysE family
VF_0886	-0.217703	6.38827	2.14272	0.169657	0.404632	hypothetical secreted protein
VF_R0024	1.20131	7.04933	2.59335	0.17	0.405035	16S ribosomal RNA
VF_2479	-0.199393	6.11877	2.13857	0.170038	0.405035	conserved protein
VF_R0028	0.559857	2.7918	2.15649	0.170229	0.405237	16S ribosomal RNA
VF_0480	0.328473	4.33683	2.13097	0.170739	0.406197	7%2C8-dihydropteroate synthase
VF_A0791	-0.249769	6.37044	2.12621	0.17118	0.406811	transcriptional regulator%2C LysR family
VF_1608	0.214627	5.87888	2.12437	0.17135	0.406811	molybdopterin biosynthesis protein
VF_A0543	0.372722	2.55373	2.12365	0.171417	0.406811	hypothetical protein
VF_1683	-0.308447	3.62475	2.12358	0.171424	0.406811	hypothetical cytosolic protein
VF_A0007	-0.400761	2.45178	2.11846	0.171901	0.40769	glutathione-dependent formaldehyde-activating enzyme
VF_0521	0.579042	2.06491	2.11833	0.172118	0.407952	ATP%2FGTP-binding site motif A %28P-loop%29 surface protein involved in fimbraea and%2For secretion%2C TadF-like protein
VF_A0691	-0.256411	6.59669	2.11243	0.172464	0.408444	dihydropteridine reductase%2C NAD%28P%29H-dependent%2C oxygen-insensitive
VF_0970	0.770479	8.61809	2.30707	0.17254	0.408444	C factor cell-cell signaling protein
VF_A0498	-0.221932	5.41893	2.10877	0.172807	0.408578	MoxR-like ATPase%2C Regulatory ATPase Variant A%2C RavA
VF_A0079	-0.241622	5.32805	2.10861	0.172822	0.408578	MSHA pilin protein MshC
VF_0153	0.397539	2.76441	2.10759	0.172918	0.408578	right junction gene%2C LPS locus
VF_A0949	-0.413563	2.9668	2.10393	0.173262	0.409139	lipoprotein%2C putative
VF_A0571	-0.239127	6.05917	2.0953	0.174077	0.41081	DNA integration%2Frecombination%2Finvertion protein
VF_0232	-0.257159	8.13755	2.09229	0.174363	0.411035	protein chain elongation factor EF-G%2C GTP-binding
VF_1385	0.225089	6.75907	2.08962	0.174617	0.411035	histone acetyltransferase HPA2
VF_2006	0.333829	2.62384	2.08927	0.174651	0.411035	putative phage R protein
VF_1707	-0.220977	5.30764	2.08839	0.174734	0.411035	ribonuclease D
VF_1910	-0.293385	8.10397	2.08654	0.17491	0.411035	ubiquinone biosynthesis protein AarF
VF_A0985	0.708391	4.20022	2.24014	0.175004	0.411035	lipoprotein%2C putative
VF_2607	-0.400073	3.03823	2.08464	0.175091	0.411035	hypothetical protein
VF_1289	0.231025	8.46128	2.08314	0.175234	0.411035	fused predicted transporter subunits of ABC superfamily: ATP-binding components
VF_A0268	0.266036	5.21804	2.08259	0.175287	0.411035	conserved inner membrane protein
VF_1646	-0.293714	4.58262	2.08159	0.175383	0.411035	malate-2-proton%2Flactate-sodium antiporter
VF_1687	0.214753	5.82904	2.08083	0.175456	0.411035	DNA polymerase III%2FDNA elongation factor III%2C tau and gamma subunits
VF_2351	-0.202072	6.07512	2.08073	0.175465	0.411035	protease with a role in cell division
VF_1751	-0.228962	9.50057	2.07908	0.175624	0.411154	predicted assembly protein
VF_0702	0.208318	7.44143	2.07439	0.176074	0.411954	3%2C4-dihydroxy-2-butanone-4-phosphate synthase
VF_0733	-0.516351	2.24197	2.07071	0.176428	0.41253	putative periplasmic protein
VF_2181	0.232214	7.8582	2.06666	0.176819	0.413131	pyruvate dehydrogenase%2C decarboxylase component E1%2C thiamin-binding
VF_A0245	-0.512202	2.01574	2.06581	0.176902	0.413131	hypothetical protein
VF_2129	0.276196	3.91312	2.06363	0.177112	0.413371	adenosylcobinamide-phosphate synthase
VF_0757	-0.217876	7.43563	2.06094	0.177373	0.413727	conserved protein
VF_A0415	-0.266439	10.7604	2.05686	0.17777	0.4144	hypothetical protein
VF_1232	-0.233209	4.97091	2.05487	0.177964	0.414599	hypothetical protein
VF_1459	-0.478278	1.35393	2.04797	0.178638	0.415638	endoribonuclease L-PSP%2C putative
VF_0740	0.235117	6.51432	2.04784	0.178651	0.415638	gamma-glutamate kinase
VF_0082	0.230972	5.93176	2.04696	0.178737	0.415638	SAM-dependent methyltransferase
VF_A1130	-0.856713	0.252927	2.04102	0.179321	0.416497	hypothetical protein
VF_1675	0.283559	4.31326	2.04098	0.179325	0.416497	pyrimidine reductase
VF_A0541	0.21425	4.93829	2.03814	0.179605	0.416893	hypothetical protein
VF_A1164	-0.206125	7.98253	2.03666	0.179751	0.416978	outer membrane porin F
VF_A0441	-0.30554	3.57982	2.03029	0.180381	0.418186	hypothetical membrane spanning protein
VF_A0024	0.36195	2.21491	2.02782	0.180627	0.418203	transcriptional regulator%2C LysR family
VF_1079	0.422756	2.16318	2.02597	0.180811	0.418203	hypothetical protein
VF_1632	-0.355312	2.89357	2.02592	0.180816	0.418203	scaffolding protein for murein synthesizing machinery
VF_0569	-0.289914	5.52057	2.02482	0.180925	0.418203	hypothetical protein
VF_2538	0.28727	6.53228	2.02515	0.181097	0.418203	N5-carboxyaminoimidazole ribonucleotide synthase
VF_0533	-0.240897	6.41729	2.02277	0.18113	0.418203	long-chain-fatty-acid--CoA ligase
VF_1412	-0.302065	7.534	2.03069	0.181156	0.418203	Type IIA topoisomerase%2C B subunit
VF_AT0007	-0.563661	2.50561	2.02593	0.182205	0.420371	tRNA-Trp
VF_A0534	0.499307	1.58792	2.01073	0.182336	0.420419	hypothetical protein
VF_1154	-0.318134	4.32004	2.00902	0.182507	0.42056	hypothetical protein
VF_0859	0.367489	3.26753	2.00341	0.183074	0.421611	3-oxoacyl-%28acyl-carrier-protein%29 reductase%2C putative
VF_A0491	-0.224338	5.70248	1.99964	0.183455	0.42205	soluble lytic murein transglycosylase
VF_A0246	-0.270701	8.2716	1.99932	0.183488	0.42205	methyl-accepting chemotaxis protein
VF_2454	0.253614	4.89341	1.99825	0.183596	0.42205	predicted methyltransferase
VF_A0034	-0.261623	4.20219	1.99549	0.183877	0.422441	transcriptional regulator%2C LysR family
VF_A0561	0.270106	4.751	1.9911	0.184324	0.423213	two component response regulator
VF_1542	-0.251347	6.39355	1.98897	0.184542	0.423459	acetyltransferase
VF_1007	0.583561	0.969179	1.98683	0.184761	0.423706	primosomal replication protein N%27
VF_0492	-0.290569	4.02641	1.97786	0.185682	0.425562	Predicted collagenase-like protease YhbV
VF_A0717	0.203724	6.47608	1.97575	0.185899	0.425804	lipoprotein%2C putative
VF_0685	0.335476	2.63173	1.96702	0.186802	0.427615	DL-methionine transporter subunit
VF_A0816	-0.415462	2.8639	1.96434	0.18708	0.427894	hypothetical protein
VF_1802	-0.290036	6.52401	1.97149	0.187148	0.427894	conserved protein
VF_2109	0.200175	6.92247	1.95918	0.187618	0.428491	conserved protein
VF_A0813	-0.240756	5.94551	1.95903	0.187633	0.428491	formate transporter
VF_A0451	0.333237	4.5037	1.95724	0.187821	0.428663	urocanate hydratase
VF_0844	-0.277495	5.20124	1.95406	0.188153	0.429164	hypothetical protein
VF_0408	-0.261698	5.20281	1.95126	0.188447	0.429579	arginine deiminase SagP %28ArcA%29
VF_0940	0.22633	8.152	1.94571	0.189031	0.430611	molybdopterin biosynthesis protein A
VF_1051	0.286756	7.27247	1.95099	0.189282	0.430611	DNA topoisomerase I%2C omega subunit
VF_A0507	0.188888	6.50051	1.94272	0.189346	0.430611	glutamate transporter
VF_1720	0.217177	5.43121	1.94217	0.189404	0.430611	DNA-binding transcriptional repressor
VF_0643	-0.237358	5.26886	1.9416	0.189464	0.430611	serine transporter
VF_A0867	0.406776	5.47687	1.99861	0.189612	0.430689	toxin coregulated pilus biosynthesis protein TcpE
VF_0432	0.307425	4.84667	1.93788	0.189858	0.430841	pili retraction protein PilU
VF_2556	0.260178	5.4792	1.93745	0.189904	0.430841	acetolactate synthase%2C large subunit
VF_2534	0.269687	4.12241	1.93536	0.190125	0.430879	hypothetical protein
VF_A0529	-0.338463	4.30561	1.93516	0.190147	0.430879	predicted nicotinamide mononucleotide transporter
VF_0343	-0.509358	1.36873	1.9336	0.190313	0.430999	hypothetical protein
VF_1457	0.243251	4.67297	1.93054	0.190638	0.431302	thermostable carboxypeptidase 1
VF_A0479	0.36295	4.45852	1.93729	0.190727	0.431302	hypothetical protein
VF_1490	-0.23505	7.18416	1.92916	0.190786	0.431302	DNA-binding transcriptional dual regulator%2C O-acetyl-L-serine-binding
VF_A0819	-0.232352	5.06171	1.92465	0.191268	0.432001	transporter%2C drug%2Fmetabolite exporter family
VF_A0138	-0.319416	4.05735	1.92415	0.191321	0.432001	hypothetical protein
VF_1524	-0.202075	7.62131	1.92241	0.191508	0.432112	hypothetical protein
VF_2652	-0.556554	0.74784	1.92158	0.191597	0.432112	thr operon leader peptide
VF_A0455	-0.213814	6.37049	1.9205	0.191712	0.432117	hypothetical protein
VF_A0998	0.358427	2.30717	1.91906	0.191867	0.432117	predicted 5-keto 4-deoxyuronate isomerase
VF_1754	0.196963	6.8823	1.91839	0.191939	0.432117	methionyl-tRNA synthetase
VF_A1149	0.276495	4.21985	1.91668	0.192123	0.432276	multidrug efflux system protein
VF_A1121	-0.311169	3.44522	1.9131	0.192509	0.432496	transcriptional regulator%2C MarR family
VF_0117	0.486487	1.15782	1.91162	0.192669	0.432496	gluconate periplasmic binding protein with phosphoribosyltransferase domain%2C GNT I system
VF_2444	0.244575	4.68339	1.91155	0.192676	0.432496	p-hydroxybenzoate octaprenyltransferase
VF_2155	-0.270508	3.77345	1.91137	0.192695	0.432496	DNA-binding transcriptional activator
VF_0112	-0.288745	4.65798	1.90957	0.19289	0.432496	orotate phosphoribosyltransferase
VF_A0392	-0.36729	2.64055	1.90848	0.193009	0.432496	amino acid ABC transporter permease protein
VF_1891	0.233204	8.11051	1.90752	0.193112	0.432496	cell division protein involved in Z ring assembly
VF_2311	0.257803	5.10699	1.90738	0.193127	0.432496	30S ribosomal subunit protein S18
VF_2562	0.247583	6.36961	1.90097	0.193824	0.433554	fused N-acetyl glucosamine-1-phosphate uridyltransferase%2Fglucosamine-1-phosphate acetyl transferase
VF_2394	0.317631	4.85485	1.90278	0.193828	0.433554	fused IMP cyclohydrolase%2Fphosphoribosylaminoimidazolecarboxamide formyltransferase
VF_A0850	-0.40756	2.67022	1.89928	0.194007	0.433554	chloramphenicol-sensitive protein RarD
VF_1937	-0.197972	5.71833	1.89885	0.194054	0.433554	predicted S-adenosyl-L-methionine-dependent methyltransferase
VF_0969	0.590805	9.13717	2.02811	0.194354	0.433877	potential redox protein
VF_2310	-0.236715	8.98677	1.89545	0.194426	0.433877	50S ribosomal subunit protein L9
VF_0960	0.20699	6.65242	1.89176	0.19483	0.434283	membrane anchored protein in TolA-TolQ-TolR complex
VF_0539	0.187001	7.1928	1.89171	0.194835	0.434283	oxaloacetate decarboxylase alpha subunit
VF_A1063	-0.197716	6.48544	1.88738	0.195311	0.435089	transcriptional regulator%2C MarR family
VF_1191	0.232063	5.64521	1.88126	0.195985	0.436067	Predicted thiol oxidoreductase
VF_0115	0.452825	2.32431	1.87977	0.19615	0.436067	EnvZ osmolarity sensory histidine kinase in two-component regulatory system with OmpR
VF_0519	-0.413137	2.25941	1.87842	0.196299	0.436067	secretory protein containing TPR-repeats
VF_1021	-0.182603	5.67515	1.87832	0.196311	0.436067	methyltransferase
VF_2221	-0.194213	7.32725	1.87822	0.196321	0.436067	30S ribosomal subunit protein S9
VF_2415	-0.201615	7.90282	1.8615	0.198183	0.439946	50S ribosomal subunit protein L7%2FL12
VF_A0641	-0.202426	8.55815	1.85432	0.19899	0.44148	hypothetical protein
VF_A0241	-0.206225	5.69465	1.85258	0.199186	0.441659	choloylglycine hydrolase
VF_1150	0.356847	2.97938	1.84942	0.199543	0.442193	conserved inner membrane protein associated with acetate transport
VF_0876	0.370253	3.50351	1.83991	0.200622	0.444326	hypothetical protein
VF_A0332	0.355891	2.99479	1.8383	0.200806	0.444439	TonB system receptor%2C putative
VF_0713	0.449722	4.39036	1.87955	0.200906	0.444439	exodeoxyribonuclease VII%2C small subunit
VF_A0562	-0.20509	6.69017	1.83347	0.201358	0.445181	hypothetical protein
VF_A0470	-0.188771	5.79461	1.82654	0.202153	0.446562	gluconate-6-phosphate dehydrogenase%2C decarboxylating
VF_1482	0.20769	5.31426	1.82598	0.202217	0.446562	exonuclease I
VF_0506	0.274772	6.10488	1.82612	0.202401	0.44671	phosphopentomutase
VF_1741	0.245525	6.21557	1.82299	0.202561	0.446806	malonyl-CoA:%28acyl carrier protein%29 S-malonyltransferase
VF_A0608	-0.202476	6.35454	1.8192	0.202999	0.44728	two component response regulator
VF_1842	-0.455687	2.16464	1.81865	0.203063	0.44728	flagellar biosynthesis protein FliP
VF_0788	0.611484	6.97008	1.96468	0.203128	0.44728	conserved protein with NAD%28P%29-binding Rossmann-fold domain
VF_0746	0.341729	4.39439	1.8096	0.204313	0.449579	minor lipoprotein
VF_2269	0.301914	5.07447	1.80853	0.204437	0.449579	glycosidase
VF_0043	-0.261965	5.01052	1.80461	0.204695	0.449579	transporter%2C drug%2Fmetabolite exporter family
VF_2477	-0.2	7.71321	1.80379	0.204791	0.449579	heat shock and oxidative stress chaperone Hsp33
VF_0986	0.190571	5.75058	1.80287	0.2049	0.449579	chitodextrinase
VF_0532	0.361015	2.72943	1.80239	0.204955	0.449579	cytosine transporter
VF_1640	0.179148	6.89541	1.80204	0.204997	0.449579	hypothetical protein
VF_0719	-0.275276	8.97371	1.79993	0.205243	0.449862	conserved outer membrane protein
VF_A0841	0.247728	3.94453	1.79369	0.205978	0.451212	3-hydroxy-3-methylglutaryl-coenzyme A reductase
VF_2619	0.243458	4.16461	1.78542	0.206956	0.453094	hypothetical protein
VF_A0874	-0.240339	5.42871	1.78296	0.207248	0.453275	toxin coregulated pilus biosynthesis protein TcpB
VF_T0061	0.347649	4.16711	1.78311	0.207428	0.453275	tRNA-Gly
VF_2235	0.207936	7.36882	1.78116	0.207461	0.453275	fused deadenylyltransferase%2Fadenylyltransferase for glutamine synthetase
VF_1358	0.204807	6.28798	1.78048	0.207543	0.453275	formate dehydrogenase N%2C gamma subunit
VF_2135	0.200261	5.92543	1.77972	0.207632	0.453275	glutamate-1-semialdehyde aminotransferase %28aminomutase%29
VF_A0783	0.224459	5.07449	1.77864	0.207762	0.453299	ferrichrome transport ATP-binding protein FhuC
VF_0545	0.212207	6.88795	1.77094	0.208682	0.454847	S-ribosylhomocysteinase%2C autoinducer-2 synthase protein LuxS
VF_0997	0.414114	2.35255	1.77068	0.208713	0.454847	phospho-specific protein-protein interaction motif FHA
VF_0536	0.224933	8.55096	1.76971	0.208829	0.454847	alanyl-tRNA synthetase
VF_0665	-0.22088	4.93704	1.76663	0.209199	0.454858	N-acetylglucosamine-6-phosphate deacetylase
VF_1392	-0.287434	4.20393	1.76587	0.209291	0.454858	hypothetical protein
VF_A0462	0.223529	5.64672	1.76568	0.209314	0.454858	outer membrane-specific lipoprotein transporter subunit
VF_0294	0.358799	4.41518	1.77552	0.209405	0.454858	3-isopropylmalate dehydrogenase
VF_A0128	0.365982	3.30418	1.76471	0.20943	0.454858	PTS system%2C IIB component
VF_0443	0.233111	8.19368	1.76198	0.20976	0.455161	fructose-bisphosphate aldolase%2C class II
VF_2285	0.397502	1.93091	1.76098	0.20988	0.455161	aminodeoxychorismate synthase%2C subunit II
VF_0737	0.344653	7.21204	1.7999	0.209928	0.455161	predicted inner membrane protein
VF_1259	-0.302891	3.4963	1.75933	0.21008	0.455232	hypothetical protein
VF_A0992	0.23201	4.87536	1.75533	0.210565	0.455794	conserved protein
VF_1268	0.321116	4.47056	1.75556	0.210656	0.455794	NA
VF_A0033	-0.358324	5.79148	1.79145	0.210917	0.455794	hypothetical protein
VF_0744	-0.244909	7.25896	1.75149	0.211031	0.455794	conserved protein
VF_A0662	-0.198249	5.69746	1.75127	0.211058	0.455794	acetyltransferase
VF_0183	0.267885	7.18481	1.75407	0.211143	0.455794	CDP-glucose 4%2C6-dehydratase
VF_2322	0.2197	8.02564	1.74971	0.211248	0.455794	predicted GTPase
VF_1755	0.316776	3.52896	1.74895	0.21134	0.455794	orotidine-5%27-phosphate decarboxylase
VF_0430	0.265643	6.72404	1.74997	0.211414	0.455794	predicted enzyme
VF_0143	0.221233	5.68802	1.73775	0.212711	0.458333	N-acetylneuraminate synthase
VF_0368	0.487452	1.83208	1.73417	0.213153	0.458805	MshD protein
VF_2589	0.177559	6.63427	1.73402	0.213171	0.458805	tRNA %28guanine-N%287%29%29-methyltransferase
VF_A0123	0.323388	3.64074	1.73264	0.213341	0.458912	predicted transporter
VF_0903	0.287449	9.12957	1.73062	0.213591	0.459191	alanine dehydrogenase
VF_1525	0.200976	7.15464	1.72756	0.21397	0.459746	predicted FAD-linked oxidoreductase
VF_A0742	-0.435533	1.93856	1.72454	0.214343	0.460289	hypothetical protein
VF_1962	0.223888	9.37334	1.72277	0.214564	0.460504	30S ribosomal subunit protein S2
VF_A0923	0.204443	5.73692	1.71997	0.214913	0.460886	acyl-CoA reductase LuxC
VF_2058	-0.287249	3.17377	1.7194	0.214984	0.460886	predicted lysine%2Fcadaverine transporter
VF_0652	0.230064	4.86027	1.71741	0.215232	0.461045	phosphoribosylformyl-glycineamide synthetase
VF_1077	0.407401	1.58037	1.71687	0.215299	0.461045	NirV precursor
VF_1534	0.854595	0.258255	1.71461	0.2157	0.461422	predicted amino-acid transporter permease
VF_0931	0.24185	3.98117	1.71353	0.215717	0.461422	predicted oxidoreductase %28Rnf%2FRsx reducing system%29
VF_A0150	-0.177922	7.78331	1.70593	0.216672	0.463204	conserved protein
VF_0490	0.227616	7.32433	1.70339	0.216992	0.46363	polynucleotide phosphorylase %28PNPase%29
VF_2536	0.228016	5.27697	1.70159	0.217219	0.463854	predicted ribosome maturation factor
VF_1312	-0.180718	6.59437	1.69922	0.217519	0.464235	hypothetical protein
VF_A0960	-0.252932	6.26617	1.69789	0.217687	0.464334	periplasmic protein that regulates MifA%2FB activity
VF_0930	0.307572	2.41627	1.69625	0.217895	0.464519	NADH-ubiquinone oxidoreductase %28Rnf%2FRsx reducing system%29
VF_0855	0.276092	3.86056	1.69522	0.218026	0.464538	transporter
VF_1509	0.356966	3.74179	1.6941	0.218205	0.464659	isoaspartyl dipeptidase
VF_A0655	0.202567	7.81285	1.69077	0.218593	0.465226	hypothetical protein
VF_1914	-0.180179	6.29542	1.6779	0.220241	0.468472	N-succinyl-diaminopimelate deacylase
VF_1426	-0.194605	6.41532	1.6759	0.220499	0.468759	tetratricopeptide repeat family protein
VF_A0893	-0.217008	5.1586	1.67247	0.220941	0.469438	transcriptional regulator%2C AraC family
VF_2461	-0.197104	9.00349	1.67039	0.22121	0.469582	predicted gluconate transport associated protein
VF_A0204	0.47157	1.63535	1.67005	0.221255	0.469582	hypothetical protein
VF_2610	0.289161	3.09625	1.66828	0.221484	0.469808	hypothetical protein
VF_1377	0.262828	6.20143	1.66763	0.221779	0.469963	hypothetical protein
VF_0790	-0.260176	5.24455	1.66568	0.221821	0.469963	regulatory protein ToxS
VF_A0395	0.19399	6.31913	1.66487	0.221927	0.469963	conserved protein with nucleoside triphosphate hydrolase domain
VF_0863	-0.216111	9.36751	1.6636	0.222092	0.470052	hypothetical protein
VF_1276	0.276961	3.93719	1.65849	0.222758	0.4712	paraquat-inducible protein A
VF_A1174	-0.337411	2.86968	1.6575	0.222887	0.471212	conserved hypothetical protein
VF_1218	-0.181665	7.98825	1.65573	0.22312	0.471442	50S ribosomal subunit protein L20
VF_1539	-0.171654	5.63212	1.65295	0.223484	0.471841	transporter
VF_0813	0.16973	7.4089	1.6524	0.223556	0.471841	hypothetical protein
VF_A0174	-0.284445	3.95527	1.65088	0.223756	0.472002	hypothetical protein
VF_2215	-0.19754	8.01852	1.64888	0.224018	0.472295	ClpXP protease specificity-enhancing factor
VF_A1103	0.408584	1.3204	1.64721	0.224238	0.472497	multidrug resistance protein A
VF_A0366	-0.194889	5.445	1.64103	0.225056	0.473959	branched-chain amino acid transport system II carrier protein
VF_1210	-0.183227	5.92372	1.6391	0.225311	0.474234	similarity to Gram-positive sporulation control protein Spo0M
VF_1486	0.176628	5.45507	1.63401	0.225988	0.475397	glutamyl-tRNA%28Gln%29 amidotransferase%2C subunit A
VF_0285	0.534278	1.24379	1.63254	0.226184	0.475448	diadenosine tetraphosphatase
VF_0016	0.310961	4.86112	1.6375	0.226294	0.475448	glycyl-tRNA synthetase%2C beta subunit
VF_0026	-0.18124	5.76741	1.63102	0.226386	0.475448	predicted elongation factor
VF_2033	0.644619	0.289656	1.62693	0.226934	0.476336	hypothetical bacteriophage protein
VF_0948	0.22432	4.41758	1.62458	0.227248	0.476653	methyltransferase
VF_2338	-0.18763	7.95973	1.62394	0.227334	0.476653	Elongation factor EF-P
VF_0057	0.193104	7.54972	1.62249	0.227529	0.476799	thioredoxin
VF_A0593	0.209845	7.99767	1.61681	0.228294	0.478139	LuxT transcriptional regulator%2C TetR family
VF_1399	-0.268212	12.5368	1.60819	0.229462	0.480269	glycosyltransferase involved in cell wall biogenesis
VF_0846	-0.415241	2.4813	1.60739	0.229571	0.480269	acyl carrier protein
VF_1753	0.177534	5.92369	1.60652	0.229688	0.480269	antiporter inner membrane protein
VF_A1005	0.448464	2.91597	1.61235	0.230151	0.480974	tagatose 6-phosphate aldolase 1%2C kbaZ subunit
VF_1728	-0.204307	8.95613	1.60189	0.230319	0.481049	hypothetical protein
VF_0735	-0.172034	7.2179	1.60093	0.230451	0.481049	alanine racemase
VF_A0022	0.291285	3.51304	1.60009	0.230566	0.481049	hypothetical protein
VF_1928	0.197838	5.34051	1.59374	0.231437	0.482603	phosphoribosylaminoimidazole synthetase
VF_0975	0.210003	5.6102	1.59049	0.231883	0.482889	fused predicted multidrug transporter subunits of ABC superfamily: ATP-binding components
VF_A0110	-0.206424	6.35724	1.59022	0.231921	0.482889	predicted membrane fusion protein %28MFP%29 component of efflux pump%2C membrane anchor
VF_A0192	0.217371	4.19494	1.58999	0.231954	0.482889	hypothetical protein
VF_2424	-0.169396	6.7212	1.58702	0.232363	0.483478	pantothenate kinase
VF_1423	-0.31707	2.6361	1.58333	0.232873	0.484005	hypothetical protein
VF_1029	0.261203	3.45641	1.5833	0.232878	0.484005	fused indole-3-glycerolphosphate synthetase%2FN-%285-phosphoribosyl%29anthranilate isomerase
VF_1888	-0.187143	6.47935	1.58237	0.233007	0.484005	lipoprotein%2C putative
VF_1584	-0.213526	6.299	1.58112	0.233181	0.484005	glutaredoxin 2 %28Grx2%29
VF_2302	-0.381292	3.72715	1.58852	0.233251	0.484005	hypothetical protein
VF_1717	-0.300579	3.71601	1.57966	0.233383	0.484016	transporter%2C drug%2Fmetabolite exporter family
VF_A0104	-0.220319	6.36532	1.5762	0.233865	0.484752	predicted nucleoside-diphosphate-sugar epimerase
VF_2194	-0.181604	7.46862	1.57396	0.234177	0.484855	hypothetical protein
VF_0626	0.170877	7.06259	1.5739	0.234186	0.484855	predicted enzyme
VF_0807	0.25548	8.47512	1.57292	0.234323	0.484855	N-acetylglucosamine-6-phosphate deacetylase
VF_2204	0.220547	4.74843	1.5722	0.234423	0.484855	phospho-N-acetylmuramoyl-pentapeptide transferase
VF_1963	-0.182713	7.58009	1.56922	0.234841	0.485456	methionine aminopeptidase
VF_0268	0.264105	5.71778	1.56961	0.235118	0.485766	thiamine%2Fthiamine pyrophosphate ABC transporter%2C permease protein ThiP%2FSfuB
VF_A1183	-0.480802	1.9242	1.5634	0.235658	0.486619	hypothetical protein
VF_A0487	-0.253252	3.2002	1.56104	0.235991	0.487006	outer membrane protein U paralog%2C OmpU2
VF_0692	0.369214	1.94342	1.55999	0.236139	0.487006	oligopeptide transport ATP-binding protein OppF
VF_B0009	0.217638	9.07357	1.55928	0.236239	0.487006	hypothetical protein
VF_0584	-0.1897	5.34377	1.55845	0.236356	0.487006	DLP12 prophage%3B multidrug resistance protein
VF_2336	0.467501	1.21392	1.55561	0.236759	0.48749	fumarate reductase %28anaerobic%29%2C membrane anchor subunit
VF_A0625	-0.254499	4.21802	1.55499	0.236847	0.48749	hypothetical protein
VF_1689	-0.210457	8.15038	1.55387	0.237005	0.487553	proteolytic adapter for RpoS degradation by ClpXP %28RssB%2C ExpM%29
VF_A0586	0.194401	7.56482	1.54818	0.237815	0.488799	pyridine nucleotide transhydrogenase%2C alpha subunit
VF_A1037	-0.320709	3.04509	1.54781	0.237867	0.488799	sugar transferase
VF_1326	-0.198563	8.2445	1.54529	0.238227	0.489196	acetyltransferase
VF_A0048	-0.21164	4.32691	1.54467	0.238316	0.489196	pentapeptide repeat family protein
VF_0265	0.513061	8.51727	1.63023	0.239492	0.490982	UDP-N-acetylmuramate:L-alanyl-gamma-D-glutamyl-meso-diaminopimelate ligase
VF_R0021	0.292162	4.62938	1.53755	0.239503	0.490982	16S ribosomal RNA
VF_A0310	-0.202964	4.73544	1.53476	0.239738	0.490982	DNA-binding transcriptional activator
VF_2148	-0.194961	5.00498	1.53439	0.239792	0.490982	phosphoglucomutase
VF_2379	0.232112	5.10726	1.53412	0.23983	0.490982	sensory transduction protein kinase
VF_1652	-0.220571	4.76489	1.53131	0.240236	0.491551	methyl-accepting chemotaxis protein
VF_2121	-0.175848	6.82571	1.52992	0.240437	0.49164	lipoprotein%2C putative
VF_1468	-0.164639	6.54592	1.52922	0.240538	0.49164	hypothetical protein
VF_0681	-0.34452	3.68385	1.52767	0.240885	0.492086	oligopeptide-binding protein OppA
VF_0561	-0.193351	7.49813	1.52359	0.241356	0.492533	fused chorismate mutase P%2Fprephenate dehydratase
VF_1484	0.305537	2.85289	1.52354	0.241362	0.492533	predicted inner membrane protein
VF_0768	0.22312	5.09387	1.52214	0.241566	0.492686	peptide chain release factor RF-1
VF_1231	-0.211888	5.17466	1.51723	0.242282	0.493883	hypothetical protein
VF_2543	0.213379	4.67098	1.5087	0.243534	0.496169	peptide deformylase
VF_0701	0.195888	5.37415	1.50558	0.243993	0.496446	riboflavin synthase%2C alpha subunit
VF_0972	0.179435	5.99842	1.50546	0.244011	0.496446	RNA polymerase ECF-type sigma factor
VF_1799	-0.171586	6.90701	1.50513	0.24406	0.496446	myristoyl-acyl carrier protein %28ACP%29-dependent acyltransferase %28MsbB%2C LpxM%29
VF_0203	0.23249	3.84031	1.503	0.244373	0.496819	Na%28%2B%29 driven multidrug efflux pump
VF_0441	0.18929	7.0607	1.50005	0.244811	0.497444	D-erythrose 4-phosphate dehydrogenase
VF_1887	0.177118	8.01608	1.49837	0.24506	0.497685	glutamyl-tRNA synthetase
VF_A0037	-0.237245	4.17347	1.494	0.245709	0.498722	hypothetical protein
VF_A1118	-0.17268	8.01521	1.49318	0.245832	0.498722	hypothetical protein
VF_1994	0.226316	8.70239	1.49074	0.246195	0.499193	chaperone Hsp70%2FDnaK%2C co-chaperone with DnaJ
VF_0366	-0.17019	6.25775	1.48909	0.246442	0.499428	MSHA pilin protein MshA
VF_1360	0.260907	8.1175	1.48607	0.247082	0.500269	formate dehydrogenase N%2C alpha subunit
VF_2299	0.21729	3.8135	1.48457	0.247119	0.500269	oxidative stress-responsive DNA-binding transcriptional regulator OxyR
VF_A0405	-0.191048	6.41363	1.48325	0.247318	0.500279	conserved inner membrane protein
VF_0699	0.156583	7.30107	1.48279	0.247386	0.500279	transcriptional repressor NrdR
VF_1648	-0.200871	5.33885	1.48161	0.247564	0.500373	nucleotide associated protein
VF_0922	-0.235195	7.91735	1.48005	0.247799	0.500421	glutaredoxin 4
VF_1301	0.4051	1.53319	1.47965	0.247859	0.500421	Cbb3-type cytochrome oxidase component FixQ family
VF_1432	-0.21503	4.92107	1.47884	0.247981	0.500421	predicted DNA-binding protein
VF_A1082	0.325769	4.99639	1.49528	0.248381	0.500513	transcriptional regulator%2C AraC family
VF_0953	0.348052	9.26345	1.49572	0.24855	0.500513	cytochrome d terminal oxidase%2C subunit I
VF_1236	-0.189494	6.95596	1.47491	0.248575	0.500513	phenylalanine tRNA synthetase%2C beta subunit
VF_2547	-0.201285	4.85131	1.4746	0.248622	0.500513	Trk system potassium uptake protein TrkH
VF_0861	-0.256549	10.6623	1.4742	0.248683	0.500513	heat shock protein HslJ
VF_2566	0.289537	6.8802	1.49062	0.249253	0.501239	ATP synthase F1%2C alpha subunit
VF_1217	0.255739	7.77405	1.47374	0.249306	0.501239	50S ribosomal subunit protein L35
VF_0949	0.169492	7.9841	1.46716	0.249751	0.501869	aspartyl-tRNA synthetase
VF_2331	-0.171546	7.37229	1.46549	0.250005	0.502089	phosphatidylserine decarboxylase
VF_1244	0.176436	8.53569	1.46472	0.250124	0.502089	hypothetical protein
VF_1369	0.19304	5.47957	1.4625	0.250461	0.502425	methyl-accepting chemotaxis protein
VF_A0778	0.31573	2.4865	1.46142	0.250628	0.502425	TolQ protein
VF_A0116	-0.170605	5.819	1.46104	0.250686	0.502425	predicted oxidoreductase with NAD%28P%29-binding Rossmann-fold domain
VF_1496	0.215493	4.59569	1.45167	0.252124	0.505042	glutaredoxin
VF_0618	0.176772	7.98621	1.44851	0.252612	0.505754	Fe-S cluster assembly scaffold protein IscU
VF_A0463	0.29912	3.12931	1.44602	0.252999	0.506133	outer membrane-specific lipoprotein transporter subunit
VF_0896	0.184881	6.91893	1.44558	0.253067	0.506133	DNA transformation protein TfoX1 %28Sxy%29
VF_2291	0.186837	6.32514	1.44469	0.253204	0.506143	3-dehydroquinate synthase
VF_2096	0.294118	3.17627	1.44378	0.253345	0.50616	hypothetical protein
VF_A0404	0.165985	7.75616	1.44057	0.253844	0.506891	potassium uptake protein KtrB
VF_A0265	-0.253246	4.92036	1.43905	0.254081	0.507099	two component sensor histidine kinase
VF_A0267	-0.200862	7.36015	1.4336	0.254933	0.508532	hypothetical protein
VF_0982	-0.207514	5.77077	1.42999	0.255498	0.509306	predicted inner membrane protein
VF_2143	-0.37519	1.98674	1.42926	0.255613	0.509306	chitooligosaccharide transport ATP-binding protein
VF_2132	-0.17318	7.58353	1.42858	0.255721	0.509306	acriflavin resistance plasma membrane protein
VF_2282	0.268712	7.2197	1.43503	0.256348	0.51029	succinylglutamic semialdehyde dehydrogenase
VF_0071	0.393754	2.36305	1.42269	0.256647	0.510619	hypothetical protein
VF_AR0001	0.244628	5.1858	1.42113	0.256895	0.510844	16S ribosomal RNA
VF_1657	0.16802	7.96679	1.41817	0.257364	0.51151	oxidoreductase
VF_1166	-0.217975	4.33904	1.41722	0.257514	0.51151	endonuclease%2Fexonuclease%2Fphosphatase family superfamily
VF_1061	-0.169307	5.48617	1.41648	0.257632	0.51151	anaerobic C4-dicarboxylate transporter
VF_2284	0.266922	9.25418	1.41185	0.258368	0.511579	bifunctional acetylornithine aminotransferase%2F succinyldiaminopimelate aminotransferase
VF_2040	-0.309923	2.43234	1.4112	0.258472	0.511579	hypothetical protein
VF_A1041	-0.240734	7.32836	1.41179	0.258697	0.511579	protein YgiW precursor
VF_2432	-0.200182	7.39813	1.4095	0.258743	0.511579	RNA-binding protein
VF_A0208	-0.188832	4.49667	1.40944	0.258753	0.511579	arylsulfatase regulator %28Fe-S oxidoreductase%29
VF_0316	0.325211	1.85652	1.4089	0.258838	0.511579	transporter%2C drug%2Fmetabolite exporter family
VF_1296	-0.171637	5.34539	1.40698	0.259147	0.511579	hybrid sensory histidine kinase
VF_1973	-0.298136	7.652	1.42605	0.259162	0.511579	malate synthase A
VF_0210	0.285102	7.28376	1.42549	0.259196	0.511579	transcriptional regulator
VF_0595	0.192664	6.10912	1.40649	0.259225	0.511579	conserved protein
VF_1693	-0.200639	5.84152	1.40536	0.259406	0.511579	DedD protein
VF_2489	0.222009	7.30764	1.4052	0.259432	0.511579	glutathione oxidoreductase
VF_0084	-0.177948	7.18259	1.40462	0.259525	0.511579	ferritin iron storage protein %28cytoplasmic%29
VF_1633	-0.204094	6.69148	1.4045	0.259543	0.511579	DNA-binding transcriptional dual regulator of fatty acid metabolism
VF_0918	-0.219542	8.21563	1.40189	0.259963	0.512142	fused acetaldehyde-CoA dehydrogenase%2Firon-dependent alcohol dehydrogenase%2Fpyruvate-formate lyase deactivase
VF_0884	0.321322	5.08166	1.41619	0.26066	0.513013	ABC transporter ATP-binding protein
VF_A1042	0.37197	8.5867	1.43768	0.260678	0.513013	predicted inner membrane protein
VF_0054	0.208544	5.44725	1.39626	0.26087	0.513013	guanosine pentaphosphatase%2Fexopolyphosphatase
VF_0150	0.360135	4.23687	1.4111	0.260943	0.513013	hypothetical protein
VF_1254	0.479529	1.19565	1.39226	0.261517	0.513799	Na%2B%2FH%2B antiporter NhaC
VF_2234	0.176309	6.43851	1.39167	0.261612	0.513799	fused heptose 7-phosphate kinase%2Fheptose 1-phosphate adenyltransferase
VF_2376	-0.500067	1.0488	1.39078	0.261757	0.513819	hypothetical protein
VF_0635	0.205396	6.25203	1.38892	0.262059	0.51395	conserved hypothetical protein
VF_1323	-0.233499	6.8664	1.38984	0.262093	0.51395	lipoprotein
VF_2172	-0.175534	7.86686	1.38744	0.2623	0.514091	predicted transporter subunit: ATP-binding component of ABC superfamily
VF_1790	-0.178986	7.06761	1.38599	0.262536	0.514097	ATP-dependent RNA helicase
VF_A0977	-0.219371	10.6547	1.38577	0.262572	0.514097	predicted transporter
VF_A0253	0.237346	3.86138	1.38452	0.262775	0.514122	Peptidase T%2C PepT
VF_1355	-0.214066	4.75244	1.38185	0.263212	0.514122	hypothetical protein
VF_2318	0.194632	7.33992	1.38136	0.263292	0.514122	adenylosuccinate synthetase
VF_0404	-0.220003	8.30329	1.38098	0.263354	0.514122	ketoacid-binding protein
VF_1411	-0.220118	4.8773	1.38073	0.263394	0.514122	lipoprotein NlpC
VF_A0970	-0.26814	4.62666	1.38041	0.263447	0.514122	hypothetical protein
VF_A0589	-0.25114	3.78065	1.37992	0.263528	0.514122	integral membrane protein
VF_0019	-0.280386	10.0426	1.37288	0.264717	0.515938	sulfur transfer protein TusA
VF_0371	0.158842	6.74907	1.3726	0.264729	0.515938	MshQ protein
VF_2367	0.22346	4.36449	1.37026	0.265116	0.516344	high-affinity zinc uptake system ATP-binding protein ZnuC2
VF_2251	-0.211709	10.6513	1.3697	0.265208	0.516344	GatB%2FYqeY domain protein
VF_2533	-0.284913	4.00977	1.36579	0.265855	0.517339	conserved protein
VF_A0301	0.159731	6.73892	1.36374	0.266196	0.51769	alpha-galactosidase
VF_A0538	-0.165623	5.5567	1.36209	0.266469	0.51769	type I restriction-modification system specificity subunit
VF_A0669	0.267245	3.98281	1.36166	0.266541	0.51769	hypothetical protein
VF_0027	-0.177925	4.66656	1.36144	0.266578	0.51769	potassium transporter
VF_A0952	0.269667	2.8242	1.35994	0.266828	0.517912	hypothetical protein
VF_1634	-0.15444	6.37327	1.35435	0.267761	0.519458	sodium:proton antiporter
VF_2629	0.315617	3.312	1.35238	0.26809	0.519833	conserved hypothetical protein
VF_0336	-0.165127	7.41865	1.35104	0.268315	0.520005	predicted cation%2Fproton antiporter
VF_1090	0.174263	5.36306	1.34946	0.26858	0.52025	transporter
VF_A0327	-0.23958	4.12756	1.34867	0.268714	0.52025	hypothetical protein
VF_A1078	-0.167221	6.1999	1.34399	0.269501	0.52151	acetyltransferase%2Fhydrolase family protein
VF_1769	-0.175785	6.68257	1.34216	0.269811	0.521837	conserved protein
VF_2028	0.304911	2.81491	1.34045	0.270101	0.521837	hypothetical protein
VF_0205	0.298462	6.67436	1.36427	0.270233	0.521837	Cpn60 chaperonin GroEL%2C large subunit of GroESL
VF_2579	-0.503073	1.31296	1.33938	0.270282	0.521837	Spot 42 regulatory RNA
VF_0546	0.206252	4.35489	1.33821	0.27048	0.521837	magnesium and cobalt efflux protein CorB
VF_2029	0.386574	1.92288	1.33815	0.270491	0.521837	hypothetical protein
VF_A0214	0.32451	3.4369	1.3365	0.270771	0.521972	probable transcriptional regulator SyrB
VF_0063	-0.247265	5.08016	1.33613	0.270835	0.521972	predicted protoheme IX synthesis protein
VF_2617	0.19097	6.75956	1.33497	0.271031	0.522088	hypothetical protein
VF_0500	0.188791	6.6521	1.33354	0.271275	0.522293	peptide chain release factor RF-3
VF_2345	0.165206	5.58379	1.33221	0.271502	0.522466	predicted rRNA methylase
VF_0651	-0.150598	7.07974	1.32668	0.272447	0.52402	amino-acid abc transporter binding protein
VF_2030	0.439329	1.5375	1.32302	0.273076	0.524928	exodeoxyribonuclease VIII
VF_1250	0.244507	5.00988	1.32233	0.273193	0.524928	C4-dicarboxylate anaerobic carrier superfamily
VF_0065	-0.21206	5.13934	1.31992	0.273609	0.525462	uroporphyrinogen III synthase
VF_2117	0.225498	5.10196	1.31817	0.273911	0.525597	homoserine kinase
VF_A0528	0.225624	7.15143	1.31895	0.273955	0.525597	methyl-accepting chemotaxis protein
VF_A0478	0.218253	5.54483	1.31688	0.274133	0.525675	N-acetylglucosaminyltransferase
VF_1134	-0.162017	8.20009	1.31486	0.274483	0.525901	purine nucleoside phosphoramidase
VF_1398	0.287538	12.5352	1.31461	0.274527	0.525901	hypothetical protein
VF_1058	0.345352	3.29002	1.30479	0.276413	0.529247	predicted isomerase%2Fhydrolase
VF_0989	-0.16582	5.62623	1.30126	0.276851	0.529822	diguanylate cyclase %28GGDEF%29%2C inhibitor of flagellar motility
VF_0270	-0.15264	7.64169	1.29925	0.277205	0.530232	RNA polymerase-associated helicase protein %28ATPase and RNA polymerase recycling factor%29
VF_1469	-0.475637	0.731791	1.2978	0.277459	0.530452	HipB transcriptional repressor%2C hipAB operon
VF_1458	0.588201	0.177043	1.29678	0.277639	0.530501	threonine synthase
[truncated: 2,103 more rows]

## Sheet: Table S5
Table S5: Quality Control Data for RNA-Sequencing Reads
Sample	Replicate	Genotype	Growth_Condition	Total_Raw_Reads_(Million)	Total_FASTP_Cleaned_Reads_(Million)	Feature_Mapped_Read_Pairs_(Million)	Percentage_Feature_Mapped_Read_Pairs
110025R1_S399_L001	1	Wild_type	LBS_25˚C	39106122	34823018	12578663	0.722434
110025R2_S400_L001	2	Wild_type	LBS_25˚C	36483562	30078136	11325665	0.753083
110025R3_S401_L001	3	Wild_type	LBS_25˚C	35822318	31903918	11439637	0.717131
119825R1_S407_L001	1	rscS*	LBS_25˚C	38301052	31378110	11259183	0.717646
119825R2_S408_L001	2	rscS*	LBS_25˚C	26012266	21613708	8218853	0.760522
119825R3_S409_L001	3	rscS*	LBS_25˚C	35984956	31279232	11997420	0.767117
225125R1_S413_L001	1	∆binK	LBS_25˚C	45384632	37928898	14302491	0.754174
225125R2_S414_L001	2	∆binK	LBS_25˚C	36230974	31566096	11979903	0.759036
225125R3_S415_L001	3	∆binK	LBS_25˚C	42636102	37974486	14938199	0.786749
325925R1_S427_L001	1	rscS* ∆sypG	LBS_25˚C	29991470	26133702	9596492	0.734415
325925R2_S428_L001	2	rscS* ∆sypG	LBS_25˚C	32627668	28081406	10813521	0.770155
325925R3_S429_L001	3	rscS* ∆sypG	LBS_25˚C	35805532	30873244	11852893	0.767842
2251CaR1_S419_L001	1	∆binK	LBS-Ca2+_25˚C	36077930	29804212	11403209	0.765208
2251CaR2_S420_L001	2	∆binK	LBS-Ca2+_25˚C	38343906	34447812	13606458	0.789975
2251CaR3_S421_L001	3	∆binK	LBS-Ca2+_25˚C	38374354	32829918	13162428	0.801856

## Sheet: Table S6
Table S6: Transcript per Kilobase Million Data For All Samples
ORF_ID	Predicted_Function	X110025R1_S399_TPM	X110025R2_S400_TPM	X110025R3_S401_TPM	X119825R1_S407_TPM	X119825R2_S408_TPM	X119825R3_S409_TPM	X225125R1_S413_TPM	X225125R2_S414_TPM	X225125R3_S415_TPM	X2251CaR1_S419_TPM	X2251CaR2_S420_TPM	X2251CaR3_S421_TPM	X325925R1_S427_TPM	X325925R2_S428_TPM	X325925R3_S429_TPM
VF_0001	FMN-binding protein MioC	6.12939	6.25214	6.30966	13.4967	11.4066	13.2541	6.20869	6.21749	6.91855	6.65782	6.52085	5.92757	8.30352	11.4139	11.4193
VF_0002	tRNA modification GTPase TrmE	53.1718	49.6822	55.5969	53.8943	54.1582	48.7742	54.1129	56.6242	53.942	41.9322	50.4085	39.8377	65.2196	58.3646	51.1876
VF_0003	cytoplasmic insertase into membrane protein%2C Sec system	33.1323	31.3825	40.444	71.484	59.2171	66.9357	26.2153	30.5541	29.0783	34.0972	37.2817	29.7503	42.5004	42.9204	42.9396
VF_0004	ribonuclease P protein component	0.742971	1.35649	1.07411	3.97314	4.25445	3.28025	1.45397	2.62086	2.32798	2.21231	0.745781	1.89291	1.67817	1.36604	2.33993
VF_0005	50S ribosomal protein L34	1683.22	2748.27	1224.89	3116.26	3445.72	3229.6	2780.99	2568.94	2156.34	1315.37	2838.65	2303.29	2242.11	2956.42	1081.66
VF_0006	cystine transport ATP-binding protein	32.0274	23.0649	29.0388	24.1794	26.7172	17.7893	30.5548	31.7488	32.9792	16.2653	18.0835	16.7276	41.9311	27.6587	21.4544
VF_0007	cystine transport system permease protein	39.2538	29.199	29.0069	10.0821	14.9212	7.62637	43.6474	34.1248	42.5821	11.2312	10.9365	9.90846	34.1369	23.1274	13.8926
VF_0008	cystine-binding protein	1938.96	1359.05	1762.59	639.274	836.713	494.524	1395.96	1606.12	2046.71	518.829	734.119	921.706	1514.66	1078.74	911.512
VF_0009	chromosomal replication initiator protein DnaA	18.0554	14.3018	17.641	33.141	28.0681	26.1653	14.2064	14.6916	17.5419	13.413	16.7924	12.3064	20.286	24.1433	16.3306
VF_0010	DNA polymerase III%2C beta subunit	30.212	28.1863	28.0733	56.2882	47.5324	38.4391	24.3211	26.3181	22.2685	25.1677	29.3775	22.7188	27.5553	35.2295	20.4532
VF_0011	gap repair protein	66.4266	66.3084	71.1002	129.18	121.453	116.454	64.9889	67.4866	62.8622	80.7	93.3245	73.0746	103.353	91.5348	78.7754
VF_0012	DNA gyrase%2C subunit B	12.4787	10.9788	14.5718	18.4834	14.0841	13.1669	12.0509	11.8979	10.8015	10.3878	11.8723	8.5149	13.8683	16.5955	14.695
VF_0013	heat shock chaperone	780.504	1148.92	1324.35	1624.74	1579.87	1944.74	633.36	1021.18	374.912	1228.1	1502.3	1087.82	855.149	1006.45	975.26
VF_0014	valine-pyruvate aminotransferase	7.12082	6.3679	9.83125	7.50912	7.00306	7.42857	6.94556	7.32637	9.27674	4.603	6.43901	4.1528	11.4409	10.476	7.88553
VF_0015	glycyl-tRNA synthetase%2C alpha subunit	12.9505	9.54211	15.5237	25.6919	16.2637	15.8342	10.4603	11.5226	8.41704	13.8787	13.1988	7.51724	11.7513	16.0579	12.6977
VF_0016	glycyl-tRNA synthetase%2C beta subunit	4.98713	5.85224	6.81081	11.2011	8.37307	8.56975	4.54933	5.52291	3.50337	5.17857	6.0527	3.9458	4.92227	8.12672	8.37683
VF_0017	alpha-amylase	16.9287	17.2022	17.8021	34.2078	30.2535	30.292	14.2983	15.4899	15.0518	16.4046	24.5603	17.4791	18.121	24.0572	16.2129
VF_0018	NADH dehydrogenase subunit II-related protein	747.399	988.84	566.477	968.648	1059.5	922.652	559.899	741.481	500.295	535.149	833.309	691.626	759.963	611.98	590.466
VF_0019	sulfur transfer protein TusA	1969.33	2896.25	1600.07	965.032	1611.3	1022.51	1627.68	1692.6	1519.9	869.306	1164.22	1312.84	2175.85	1995.92	1263.83
VF_0020	hypothetical protein	431.36	650.362	385.118	540.36	749.309	466.418	416.345	382.659	283.634	367.575	494.82	359.638	328.504	498.968	240.117
VF_0021	transcriptional regulator%2C LysR family	12.2235	9.45638	11.0583	13.9401	15.0732	15.8381	9.13599	11.5113	12.327	7.51067	9.12739	8.3081	12.4333	13.51	8.31804
VF_0022	conserved inner membrane protein	26.1261	23.3515	21.0646	20.4403	30.1811	19.095	17.1899	18.9285	19.772	11.2939	20.5857	15.3566	27.2288	22.8034	15.9625
VF_0023	predicted oxidoreductase%2C Zn-dependent and NAD%28P%29-binding	37.6963	37.0938	51.6727	50.3846	40.1281	28.9292	31.0962	36.5817	26.8658	24.9822	29.1131	23.4892	28.8137	29.9706	26.891
VF_0024	3-ketoacyl-CoA thiolase %28thiolase I%29	11.1273	13.4743	17.7566	18.8296	15.5238	14.011	12.3197	14.2714	7.38093	12.0096	13.9235	8.83501	11.4478	15.0525	12.6736
VF_0025	fused 3-hydroxybutyryl-CoA epimerase%2Fdelta%283%29-cis-delta%282%29-trans-enoyl-CoA isomerase%2Fenoyl-CoA hydratase%2F3-hydroxyacyl-CoA dehydrogenase	19.2068	19.2277	27.7313	27.2288	21.4367	15.5278	18.8167	21.585	16.7979	15.2996	16.8695	8.70162	20.2045	20.479	20.073
VF_0026	predicted elongation factor	44.9968	38.8039	48.3427	66.9235	51.7466	48.2495	39.5129	46.1082	33.7071	35.2501	45.6546	35.1969	41.1251	40.072	34.9981
VF_0027	potassium transporter	8.64029	8.46269	8.81907	14.5524	12.7127	12.767	7.70582	7.77848	7.11533	9.16551	10.0959	7.68176	7.82675	8.60505	6.56
VF_0028	protoporphyrin oxidase%2C flavoprotein	56.6294	50.4884	54.8322	60.5375	49.3601	41.2018	34.8942	42.8152	33.2957	31.3719	43.2069	40.551	45.9746	44.3395	36.3305
VF_0029	zinc protease%2C insulinase family	8.76452	8.9721	8.49316	8.85545	8.84958	7.8694	6.65335	8.63944	7.65774	7.87185	9.6583	7.4514	7.10097	6.87898	4.82912
VF_0030	hypothetical protein	574.171	584.564	307.933	325.114	722.526	491.744	595.927	617.371	705.451	123.784	210.846	287.773	934.648	587.062	496.732
VF_0031	chloride channel protein	72.3256	45.98	74.9403	42.7163	44.2887	37.8943	76.2061	69.8848	89.503	40.3497	45.6029	41.9381	72.3487	47.5887	48.4033
VF_0032	thiamin %28pyrimidine moiety%29 biosynthesis protein	7.96221	4.25031	6.42611	3.81791	3.56632	3.16743	7.56343	8.13224	8.79239	3.3919	3.79441	2.38396	8.85731	6.64137	4.79969
VF_0033	thiamin phosphate synthase %28thiamin phosphate pyrophosphorylase%29	2.729	3.81474	2.62108	2.62902	2.19454	1.7571	2.87195	2.74928	4.60433	1.3628	2.0973	1.57164	4.71937	3.32607	1.79058
VF_0034	thiamin %28thiazole moiety%29 biosynthesis protein	4.3629	3.20951	3.99544	2.4265	3.07162	2.15237	4.04347	4.1649	4.66704	1.35939	2.56782	1.12302	5.51146	3.89434	2.36093
VF_0035	thiamin biosynthesis protein ThiG	2.38426	2.22837	2.02439	2.19646	1.51699	1.9889	2.4996	1.60201	2.58601	0.659239	1.53854	0.694232	2.88503	2.33421	1.37921
VF_0036	thiamin biosynthesis protein ThiH	9.74477	9.84164	13.4133	9.50797	10.8253	9.21251	10.5873	12.2041	13.975	6.54872	10.8905	11.5961	15.7617	10.8906	14.0752
VF_0037	beta-N-acetylhexosaminidase	8.00785	9.37656	8.05739	10.536	11.5019	10.1204	7.13141	8.04996	6.10953	6.63819	8.41853	7.87803	7.06095	8.27665	5.46515
VF_0038	Xaa-Pro aminopeptidase	8.54656	7.54447	9.84501	10.2379	9.46181	8.43713	6.54804	7.76129	7.59763	5.09595	6.27685	5.49689	8.70033	9.85307	7.61214
VF_0040	transcriptional regulator%2C LysR family	1.82482	1.94348	2.40114	2.65029	2.36326	2.36114	2.19395	1.87749	2.65301	1.53761	2.14837	1.10789	2.66014	2.72565	1.54887
VF_0041	multidrug efflux system protein	75.9704	61.9817	70.2381	99.8202	83.1856	86.2846	66.1923	67.3421	71.7519	37.7446	46.4562	36.6721	69.0081	80.0776	53.3828
VF_0042	conserved hypothetical protein	694.043	839.347	674.211	1291.85	1535.2	1354.35	696.429	727.502	666.141	1559.33	1776.21	1935.93	878.206	967.601	815.008
VF_0043	transporter%2C drug%2Fmetabolite exporter family	19.0763	19.2	14.6477	20.0702	25.7459	21.3903	14.3644	17.0128	14.8338	9.91942	14.7358	11.5442	17.3764	18.1202	9.69566
VF_0044	predicted recombination limiting protein	20.385	14.9375	19.5956	17.9657	17.8579	17.9636	21.0197	19.9843	34.5596	9.14527	11.7774	8.30852	30.9188	26.591	27.2226
VF_0046	bifunctional 2-octaprenyl-6-methoxy-1%2C4-benzoquinone methylase%2F S-adenosylmethionine:2-DMK methyltransferase	21.5778	18.5937	26.9648	33.9615	27.5203	29.8234	23.009	24.9253	25.029	15.026	23.6039	18.3667	38.8984	34.1979	31.765
VF_0047	conserved protein	1.02237	1.60126	2.23156	4.43625	2.94632	5.09625	1.0298	2.16564	2.68886	2.56972	2.0072	1.76971	3.0111	3.16644	2.33599
VF_0048	2-octaprenylphenol hydroxylase	62.1621	65.3741	81.0354	111.18	109.476	96.6274	50.159	62.7769	44.0832	76.3739	89.5392	66.5132	56.8284	60.2566	57.122
VF_0049	TatABCE protein translocation system subunit	33.69	42.7996	46.8856	78.8417	78.5003	86.7543	42.8141	48.6519	32.2441	41.7238	52.6786	40.8194	56.7312	60.0999	48.6905
VF_0050	TatABCE protein translocation system subunit	21.1984	28.6674	26.9405	40.2735	34.2521	31.8479	27.0132	26.3752	17.0511	27.2303	29.8766	18.1117	31.1786	34.6086	27.5331
VF_0051	TatABCE protein translocation system subunit	50.2206	54.9662	68.9132	69.5522	50.687	46.9504	41.7654	48.8621	34.1605	41.0642	48.5986	30.7991	43.4814	49.0052	49.7524
VF_0052	DNase%2C TatD Family	25.1093	19.4011	23.0298	28.1328	28.7983	24.4927	16.566	18.5397	23.6324	11.7501	15.3511	12.644	22.8343	27.3625	20.6227
VF_0053	porphobilinogen synthase %28delta-aminolevulinic acid dehydratase%29	22.2368	19.1269	28.7772	29.9635	26.7166	23.2718	19.5753	22.3854	16.3945	21.0993	24.5835	20.5524	22.8367	27.7005	28.2609
VF_0054	guanosine pentaphosphatase%2Fexopolyphosphatase	13.2502	10.1028	14.8708	9.78077	9.16495	7.85579	13.1708	13.865	12.1728	6.87838	7.62627	5.57205	17.5906	13.6534	12.7773
VF_0056	ATP-dependent RNA helicase	32.5887	27.2376	38.2667	46.812	40.196	42.1871	32.2018	42.0231	38.9607	24.6376	33.009	28.0046	50.6973	42.6893	41.6057
VF_0057	thioredoxin	232.732	278.467	243.858	457.299	471.26	525.112	171.215	233.537	196.137	181.941	336.243	323.134	295.44	286.558	276.538
VF_0058	transcription termination factor	42.0796	45.0062	47.1485	66.8396	61.3223	63.7871	37.7091	39.6507	31.5064	40.4739	47.0743	39.7788	47.8369	52.9951	44.7691
VF_0059	hypothetical protein	40.7053	44.4351	38.6995	36.6487	48.5793	41.7072	31.6913	36.8438	41.4542	22.2903	29.5011	22.0606	48.225	46.3048	30.1224
VF_0060	3-octaprenyl-4-hydroxybenzoate decarboxylase	21.0294	17.1385	24.2859	29.0364	22.1105	24.976	18.9616	23.1416	23.2938	14.3992	16.9892	14.0597	27.7082	28.6466	25.8523
VF_0061	phenol hydroxylase P5 protein	19.8019	26.5517	17.9409	25.5659	33.2046	27.9789	24.638	26.0898	36.8947	18.4101	16.0158	17.0226	39.2301	33.8366	32.0048
VF_0062	flavin reductase	17.8892	17.0854	21.4206	30.2698	22.3276	23.5689	18.524	20.523	18.4299	14.684	16.9636	14.6345	23.0839	26.673	25.2064
VF_0063	predicted protoheme IX synthesis protein	11.0439	12.5035	20.2106	20.8691	15.691	15.7739	8.56142	11.0045	9.04959	10.1576	14.5082	7.42129	11.2575	13.5882	11.6604
VF_0064	predicted uroporphyrinogen III methylase	4.66739	6.29874	6.97359	10.3478	8.59025	7.87208	5.72043	6.87425	6.6342	5.23073	7.74956	4.58959	6.44455	7.40601	8.49083
VF_0065	uroporphyrinogen III synthase	18.9058	25.7458	25.1335	35.9926	41.0777	37.3034	20.4862	24.5677	16.2395	32.0177	40.3885	28.888	17.7095	21.7172	20.2609
VF_0066	hydroxymethylbilane synthase	8.33489	6.57232	8.51594	16.3679	11.4221	10.3469	7.58212	8.94654	7.94396	8.10177	9.32674	8.25422	8.44768	10.6429	11.5265
VF_0067	adenylate cyclase	13.1219	10.4854	9.58967	13.1995	13.525	12.7765	12.5848	10.602	13.1361	6.20734	7.70578	6.08943	14.2026	13.6153	9.66046
VF_0068	DNA-dependent ATPase I and helicase II	16.9716	13.4703	20.3659	17.4673	14.0511	17.6156	21.0017	19.7559	26.3366	10.4847	11.2433	10.8229	28.5521	25.5138	21.2838
VF_0069	predicted chloramphenical resistance permease	20.0608	20.0054	14.6224	23.6034	27.7866	26.733	16.5138	16.1454	19.6728	19.2259	23.0501	17.5889	18.861	24.2581	12.77
VF_0070	ATP-dependent DNA helicase	3.57314	3.76201	4.68356	5.35021	4.97121	6.49344	4.05567	4.28549	4.09941	3.27699	4.51919	3.75065	3.68564	6.06798	3.27954
VF_0071	hypothetical protein	7.75178	8.53106	4.50346	7.82338	8.05575	14.941	5.53073	10.5011	6.86631	7.40551	6.80846	6.22116	6.46866	10.5815	10.0367
VF_0072	sn-glycerol-3-phosphate transporter	3.5709	4.50522	5.49779	9.79851	7.29951	10.1049	3.10434	5.87835	4.51857	4.46581	4.87341	5.90308	5.17548	8.38828	10.6984
VF_0073	conserved inner membrane protein	11.67	13.5588	11.0503	18.3199	21.3042	17.5908	11.4258	12.1218	11.5405	8.20515	10.1518	7.9666	9.26994	11.8904	5.97909
VF_0074	fused DNA polymerase I 5%27-%3E3%27 exonuclease%2F3%27-%3E5%27 polymerase%2F3%27-%3E5%27 exonuclease	12.8148	12.1079	12.6327	30.2229	24.8495	22.8414	10.6507	11.2284	8.70939	16.0487	17.7005	15.1288	13.0737	16.9835	13.4531
VF_0075	cell division GTPase YihA	40.9994	38.4232	40.8919	29.1368	31.1214	29.0969	30.8387	39.323	49.4864	17.4415	22.8878	23.1339	39.9812	55.4237	37.5092
VF_0076	cytochrome c4	127.764	118.158	122.359	167.676	177.777	227.082	125.661	136.575	169.253	97.9661	135.364	125.301	193.224	173.716	164.599
VF_0077	2-polyprenyl-3-methyl-5-hydroxy-6-metoxy-1%2C4-benzoquinol methylase	48.2804	32.2464	46.4669	38.0972	38.7018	36.7115	41.4364	47.509	62.7206	22.5999	28.4412	26.6863	55.6813	50.8817	48.8441
VF_0078	conserved protein	20.1428	20.2812	19.3253	14.608	16.7379	10.4176	21.1893	20.2998	19.66	10.9619	8.69484	9.86972	22.8262	24.2917	14.7228
VF_0079	putative coproporphyrinogen III oxidase	4.57845	4.46983	3.94692	6.63705	6.57054	5.9338	5.35726	5.02464	5.53602	3.57866	4.28938	3.1981	7.64119	6.69617	3.92529
VF_0080	coproporphyrinogen III oxidase%2C SAM and NAD%28P%29H dependent%2C oxygen-independent	14.6539	11.6542	14.4828	23.3443	16.8935	16.2142	11.7753	12.1289	12.8914	10.4657	13.6616	8.8574	15.5685	15.9961	12.0033
VF_0081	DNA-binding transcriptional dual regulator	26.9014	25.1019	27.0504	39.0135	35.1113	26.6572	18.8573	24.6677	19.1972	14.5686	16.4181	15.8715	21.2028	28.813	23.2927
VF_0082	SAM-dependent methyltransferase	32.4649	30.4782	38.722	47.499	44.2699	39.75	33.3959	35.134	36.3945	24.7616	29.4859	28.2205	37.7058	39.3919	40.5953
VF_0083	universal stress global response regulator	304.849	406.639	334.456	910.424	806.338	586.303	247.04	283.444	176.924	318.441	476.734	396.674	259.027	415.58	309.759
VF_0084	ferritin iron storage protein %28cytoplasmic%29	122.994	129.175	161.082	232.475	199.8	170.603	100.374	101.309	76.4082	168.044	182.397	118.742	112.221	137.585	113.819
VF_0085	universal stress %28ethanol tolerance%29 protein B	91.1731	120.841	103.234	174.351	203.111	172.16	97.6886	106.035	57.0356	165.038	171.53	108.559	81.8107	98.3552	71.0892
VF_0086	predicted oxidoreductase with FAD%2FNAD%28P%29-binding domain	94.4585	103.904	110.838	133.786	153.668	111.931	66.8928	86.2456	64.0412	73.8401	99.3064	82.7065	72.7983	86.8236	66.9725
VF_0087	sensory transduction protein kinase	18.3505	19.9277	22.2212	25.7754	26.6411	22.696	15.5955	17.397	15.5944	14.9616	20.2853	14.3147	17.9657	20.2584	14.204
VF_0088	hypothetical cytosolic protein	6.31747	4.86301	3.93862	4.54513	3.34295	2.93083	4.65911	5.85627	4.64341	4.6283	3.79069	3.5139	4.45037	5.19611	4.9905
VF_0089	hypothetical outer membrane protein	6.30632	5.2546	6.84077	9.88379	8.7565	9.54154	6.98733	6.75552	7.60442	6.14704	6.74442	7.01278	13.2946	8.68071	8.80125
VF_0090	multifunctional 2-keto-3-deoxygluconate 6-phosphate aldolase and 2-keto-4-hydroxyglutarate aldolase and oxaloacetate decarboxylase	20.4151	17.2181	22.6237	33.0654	22.512	29.1761	16.1149	20.8222	17.1722	17.4636	20.3664	16.8365	20.0574	27.8904	18.3348
VF_0091	GGDEF domain protein	2.08234	1.95875	1.91418	2.79466	4.30994	3.60645	1.82189	1.92351	2.39776	1.9484	3.04378	1.8162	3.44461	3.39675	2.32966
VF_0093	adenosine deaminase	34.6223	37.3521	45.1173	95.9765	74.5716	71.1601	26.8547	33.157	22.4184	26.9157	36.984	27.6358	25.2009	34.2905	22.5546
VF_0094	GGDEF domain protein	27.2434	20.5601	25.0667	6.01503	9.82862	7.25731	24.855	23.9157	29.9388	7.73922	9.17244	11.3369	21.8075	17.9429	12.8547
VF_0095	fused DNA-binding response regulator in two-component regulatory system with NtrB: nitrogen regulatory response regulator%2Fsigma54 interaction protein	1.86934	2.21843	2.40223	5.93914	4.28175	3.32792	1.25752	1.62107	1.64455	2.03168	2.06405	1.66692	1.44263	2.24968	2.52315
VF_0096	nitrogen regulatory sensory histidine kinase in two-component regulatory system with NtrC	3.22258	2.45153	3.10593	5.41949	5.52025	5.01329	1.91014	2.44116	2.89779	2.14058	3.17256	1.79997	2.09969	3.14901	2.37931
VF_0097	hypothetical protein	10.1357	11.0181	15.091	20.5483	17.6416	24.6694	8.1991	10.2844	12.3833	10.0532	12.7701	9.3498	13.2625	14.7216	12.1815
VF_0098	glutamine synthetase	21.1666	20.7588	23.9499	27.8126	26.2127	21.1284	16.7107	19.9445	16.3306	11.9719	15.7648	12.591	24.6305	30.7703	23.7282
VF_0099	GTP-binding protein	57.6934	52.2098	64.7804	78.4256	65.9461	62.0231	56.6622	60.8737	54.3113	45.6332	52.5767	41.2518	61.1957	66.235	47.6634
VF_0100	predicted inner membrane protein	21.4671	18.025	23.3247	29.6986	26.7969	32.3428	16.8307	19.1501	21.4669	14.5799	18.4664	21.0067	21.2931	21.9188	21.3546
VF_0101	D-tyr-tRNA%28Tyr%29 deacylase	27.4527	22.3422	33.4897	51.8958	49.9838	40.7091	26.4608	30.9986	22.4307	34.6387	37.457	27.0205	29.5742	36.767	25.3761
VF_0102	predicted acetyltransferase	21.9217	20.1958	27.1801	34.8266	34.2153	37.6018	19.4468	23.8837	22.6768	22.0645	25.1108	25.234	23.5574	26.3806	27.5637
VF_0103	tRNA %28Guanosine-2%27-O-%29-methyltransferase	5.16598	4.86485	6.97057	12.8721	12.5939	10.3004	3.72461	5.03535	2.79828	7.19738	8.26271	7.27357	4.08399	4.39012	5.25202
VF_0104	bifunctional %28p%29ppGpp synthetase II%2F guanosine-3%27%2C5%27-bis pyrophosphate 3%27-pyrophosphohydrolase	21.4601	23.4571	30.2822	40.4345	37.5711	36.42	19.945	23.9498	19.503	23.6895	29.0789	21.5913	28.4617	32.9143	33.3488
VF_0105	RNA polymerase%2C omega subunit	116.533	134.234	106.872	174.708	189.568	180.583	132.676	153.485	176.626	75.2233	94.3673	120.62	161.166	166.325	119.879
VF_0106	guanylate kinase	130.262	120.03	152.693	130.572	135.085	97.3084	88.9231	104.446	112.729	71.8895	81.0276	62.476	118.621	130.809	100.448
VF_0107	hypothetical protein	12.1657	11.4546	12.5892	9.51189	6.80564	6.85529	11.0198	13.2425	14.3532	8.17694	6.11694	8.25422	12.3125	11.1399	8.4219
VF_0108	hypothetical protein	11.3387	8.2957	7.09543	19.3226	20.4927	23.2962	6.16239	8.01402	7.06995	5.75433	8.05369	8.96793	9.74331	11.6516	7.86661
VF_0109	predicted inner membrane protein	5.46728	4.624	5.83118	7.87832	7.6989	6.37237	4.37117	5.04604	3.22173	3.43548	6.42616	4.30171	2.27762	4.84471	3.20741
VF_0110	conserved protein	44.1528	39.8571	49.6958	52.5311	48.3398	32.1154	38.2114	38.3251	37.9795	26.1521	33.8609	23.8089	39.5844	54.8097	34.7753
VF_0111	ribonuclease PH	161.328	159.558	191.876	230.277	191.185	161.67	148.563	189.404	136.934	99.1995	137.605	131.4	152.373	191.085	137.061
VF_0112	orotate phosphoribosyltransferase	17.6043	22.8812	19.5344	45.9685	37.9131	33.1958	11.8992	18.3507	11.5289	15.5103	20.4973	16.1628	12.6658	22.2914	14.4687
VF_0113	chromosome partitioning protein ParA	3.77612	3.81276	2.702	5.34529	3.64025	3.52013	4.24071	3.53192	5.4195	2.60655	3.70425	3.19231	4.32923	4.07391	2.4197
VF_0114	OmpR DNA-binding osmolarity response regulator in two-component regulatory system with EnvZ	47.5763	47.9506	54.1409	71.1414	71.9464	72.3673	47.4258	54.7935	53.8503	30.358	48.7892	45.2591	56.5067	61.8848	63.2392
VF_0115	EnvZ osmolarity sensory histidine kinase in two-component regulatory system with OmpR	0.919434	1.62184	1.90615	2.75214	2.9859	2.86446	1.47599	1.89195	1.59973	1.91643	1.86745	1.38354	1.47644	2.25239	2.23209
VF_0116	predicted transporter	1.56225	1.7499	2.0898	1.9276	2.67918	2.47048	2.88266	2.99298	6.31682	1.03864	2.0582	1.94551	2.76819	2.42667	1.75316
VF_0117	gluconate periplasmic binding protein with phosphoribosyltransferase domain%2C GNT I system	1.14642	1.16547	1.05469	2.69649	1.46987	2.38973	0.892301	0.589754	0.967108	1.03185	0.869602	1.30108	1.37319	1.46329	1.80527
VF_0118	carboxylesterase of pimeloyl-CoA synthesis	32.9593	26.8431	32.646	20.1183	20.8676	16.2843	38.9669	40.9421	45.468	18.8922	26.2239	26.5378	35.891	36.692	23.2538
VF_0119	hypothetical protein	233.171	195.102	286.46	53.2209	99.9821	60.0448	249.862	246.098	241.637	85.9202	130.875	132.105	211.378	192.556	180.406
VF_0120	predicted transcriptional accessory protein	0.906328	1.24106	1.67425	2.13826	2.40272	2.14596	0.928398	1.44869	1.01033	1.65297	1.86216	1.3999	1.96185	2.2913	2.27673
VF_0121	transcription elongation factor	3.4853	4.30248	3.82992	5.31984	6.3502	6.47549	2.50929	2.68943	3.20746	3.71485	4.24389	5.792	5.53151	5.00471	5.65464
VF_0122	lauryl-acyl carrier protein %28ACP%29-dependent acyltransferase %28LpxL%29	3.79463	4.84966	5.03034	8.00383	5.87066	7.44661	4.51421	5.13705	4.61635	3.82979	4.666	4.98656	6.21024	6.02884	5.40934
VF_0124	division inhibitor	5.7153	6.62802	8.85426	13.8434	16.2155	13.5482	9.46036	9.40843	8.78563	7.6109	11.4898	7.02175	11.2956	12.7798	8.73327
VF_0125	fused 4%27-phosphopantothenoylcysteine decarboxylase%2Fphosphopantothenoylcysteine synthetase%2C FMN-binding	11.0053	11.3963	14.4315	16.6815	13.6682	16.6552	13.2071	13.3618	14.6333	10.4846	10.3355	14.7341	15.6252	19.9391	17.8583
VF_0126	protein associated with replication fork%2C possible DNA repair protein	74.4892	78.2674	90.9464	108.818	102.086	93.7138	64.1564	62.4553	73.296	58.397	48.8731	71.2316	68.5559	95.8053	76.3318
VF_0127	50S ribosomal subunit protein L28	1495.82	1833.36	1635.9	1768.88	1981.69	1386.48	1501.97	1509.11	1230.93	881.375	1420.32	1334.13	1232.48	1865.33	1025.99
VF_0128	50S ribosomal subunit protein L33	332.716	456.38	254.793	316.913	450.98	292.334	369.38	420.34	299.413	151.98	286.907	274.482	364.777	400.051	203.731
VF_0129	hypothetical protein	14.5751	16.1367	20.1849	30.7339	28.3616	25.2848	15.5808	17.0291	17.0191	14.0742	17.4302	15.42	23.1099	25.4354	20.4013
VF_0130	formamidopyrimidine%2F5-formyluracil%2F 5-hydroxymethyluracil DNA glycosylase	6.04601	8.09775	7.05586	9.53099	10.1998	10.8679	6.98035	8.10554	6.87777	3.67559	6.55738	5.47302	10.4405	9.86078	8.84753
VF_0131	Phosphoglycerol transferase	11.4162	12.6425	13.1135	17.3215	16.9202	17.2512	11.3465	11.5704	10.9881	7.61608	9.27864	9.03199	11.9486	12.3605	11.1699
VF_0132	pantetheine-phosphate adenylyltransferase	3.9156	2.94369	3.7122	4.05743	4.55927	2.98514	2.82656	3.87064	3.2384	2.32043	3.23681	3.01237	4.65336	3.32375	3.78822
VF_0133	glycosyltransferase	4.00911	3.18295	4.34405	6.13943	4.38275	6.03163	3.58852	3.26237	3.56653	2.65886	3.48923	2.63249	3.21744	6.48182	3.44355
VF_0134	alpha-L-glycero-D-manno-heptose beta-1%2C4-glucosyltransferase	3.24555	2.18579	2.30771	5.51759	3.89716	4.13971	1.96147	2.40621	2.45607	2.53683	3.31172	1.91522	2.51547	5.1935	3.35709
VF_0135	ADP-heptose--LPS heptosyltransferase III	22.4874	17.4075	17.9342	31.5213	30.1314	28.2919	19.5606	19.884	22.3339	12.9159	15.176	13.4857	19.5477	22.4021	16.9324
VF_0136	3-deoxy-D-manno-octulosonic-acid kinase	22.9379	19.1582	22.4409	30.2348	29.2337	36.6628	25.2889	27.4329	31.7415	17.4159	20.3335	18.2236	35.2715	29.5779	23.354
VF_0137	choline-sulfatase	32.7387	30.7537	32.3979	52.3359	45.4072	48.2111	26.6927	27.1468	30.3782	28.092	38.97	30.5866	31.8168	35.8604	23.489
VF_0138	3-deoxy-D-manno-octulosonic-acid transferase %28KDO transferase%29	10.8284	12.6763	13.2827	19.4758	18.6443	21.4123	10.3692	10.7113	11.5003	10.9121	11.8949	9.4431	11.7127	14.7289	10.7414
VF_0139	ADP-heptose:LPS heptosyltransferase II	23.6864	20.594	20.5508	29.6601	28.4899	27.0396	21.8132	19.293	22.2635	16.876	17.9467	14.6678	23.6476	25.9604	21.1439
VF_0140	UDP-N-acetylglucosamine 4%2C6-dehydratase	192.404	166.186	190.643	235.648	254.37	210.398	122.194	156.947	145.312	117.437	148.997	118.31	182.696	183.123	157.134
VF_0141	UDP-bacillosamine synthetase	117.865	83.6751	109.904	140.648	140.102	108.861	102.706	116.622	118.422	100.261	92.2561	89.7254	132.75	106.206	105.838
VF_0142	UDP-N-acetylglucosamine 2-epimerase	54.3334	50.5533	62.9802	76.7525	71.1261	58.9627	51.9645	51.9297	57.9281	43.8292	53.1969	39.9565	58.7057	71.2731	52.3222
VF_0143	N-acetylneuraminate synthase	19.6937	17.2555	25.678	24.4889	17.3142	16.1524	18.7447	22.1303	22.2691	16.4122	18.0946	12.7661	23.2338	25.6979	23.3872
VF_0144	sialic acid biosynthesis protein NeuD	23.9114	18.5885	23.5504	22.8031	17.1015	20.0103	19.9244	19.9925	23.4597	13.3997	16.8626	14.8373	28.6691	25.7988	17.5899
VF_0145	mannose-1-phosphate guanyltransferase	27.4097	27.1931	33.4485	41.9523	34.2255	32.4452	31.1686	27.3628	31.0691	22.8821	24.914	20.5891	34.2483	33.0646	27.4736
VF_0146	oxidoreductase	39.8755	35.0987	46.0411	66.3797	56.8717	54.2755	34.0422	36.9357	39.5085	29.7635	37.2057	31.6372	44.0769	47.774	40.5772
VF_0147	acylneuraminate cytidylyltransferase	49.9197	45.6949	60.3504	85.6143	70.5581	61.2603	43.4848	46.8847	43.7174	43.0709	51.6778	37.2407	52.447	60.062	40.1323
VF_0148	post-translational flagellin modification protein A	83.3518	82.1906	98.8119	113.787	102.361	94.6426	60.9903	64.1306	68.3446	62.3234	74.619	55.4952	72.4464	96.0442	70.1354
VF_0149	glycosyltransferase	66.3764	80.0457	65.9506	68.2804	88.502	69.3051	46.0181	59.9166	47.5319	48.1994	55.6248	42.5841	53.6735	62.1376	44.2455
VF_0150	hypothetical protein	4.67858	10.905	8.02049	25.1219	25.5627	24.9272	4.26834	7.25989	3.33214	9.63191	16.5043	10.1222	7.6803	11.8007	10.5479
VF_0151	O-antigen ligase	12.7728	23.7412	15.73	60.2352	63.2532	64.5786	10.441	14.3931	7.79909	35.0221	49.0675	36.7726	15.1865	22.8795	17.9106
VF_0152	ADP-L-glycero-D-mannoheptose-6-epimerase%2C NAD%28P%29-binding	29.5037	31.5495	31.2946	53.4372	42.9143	48.6258	25.5671	27.0781	30.8007	32.2005	41.6503	36.6054	36.5131	45.0954	35.4039
VF_0153	right junction gene%2C LPS locus	1.75626	1.89758	1.8317	3.13863	2.79627	2.81666	2.22281	2.33071	2.61959	2.28129	2.52619	1.95194	2.04574	2.11445	2.88585
VF_0154	hypothetical protein	2.65347	4.06947	2.8643	4.44057	5.19989	4.55002	2.27183	2.62086	2.50706	5.42015	7.27136	4.92158	5.45405	2.98046	1.3371
VF_0155	transcriptional regulator%2C TetR family	71.036	58.368	67.3804	76.5441	85.162	72.501	64.5051	58.7804	80.195	37.8346	51.9163	40.1023	72.5161	67.4582	47.7615
VF_0157	WbfB protein	6.92107	5.26257	5.83672	5.8249	5.06338	5.70571	5.62651	7.00103	5.17892	4.47344	5.30437	4.09465	7.69427	6.11235	4.57605
VF_0158	hypothetical protein	0.64004	0.891402	0.885763	0.75888	0.877105	0.589002	0.252916	0.40524	0.290733	0.307862	0.648638	0.0878054	0.38922	0.345631	0.51686
VF_0160	WbfD protein	0.667067	0.828853	1.0001	0.673228	0.577687	1.1638	0.428344	0.400355	0.281366	0.405535	0.732364	0.396557	0.732435	0.520327	0.0583576
VF_0161	hypothetical protein	1213.75	1160.42	1434.09	444.441	341.364	459.376	529.161	846.667	470.789	399.289	531.696	342.991	184.924	161.916	247.735
VF_0162	predicted exopolysaccharide export protein	16.4386	13.4514	18.1913	7.16777	6.28236	6.78252	11.1758	10.5832	15.4052	4.1388	5.00332	3.71544	7.72016	6.24619	4.75004
VF_0163	hypothetical protein	178.878	204.875	145.285	109.491	168.935	110.777	104.942	115.755	136.361	77.2019	126.083	93.0705	83.6403	94.6892	63.4948
VF_0164	phosphotyrosine-protein phosphatase	11.0698	8.88757	11.2983	3.56255	2.14907	4.41439	7.2176	6.48315	10.4159	2.30734	5.1605	1.97422	2.5805	5.18081	3.57573
VF_0165	protein-tyrosine kinase%2C chain length regulator in capsular polysaccharide biosynthesis	11.0911	10.5572	11.6917	5.43774	5.9688	5.32127	10.1042	8.70103	11.1691	4.62354	5.12944	3.24518	5.32022	4.31887	4.51184
VF_0166	dTDP-glucose 4%2C6-dehydratase	15.3087	14.5899	18.7155	12.2922	10.3213	10.6526	10.2627	11.4518	11.2964	11.2073	10.5581	6.56594	8.21264	7.1727	7.19068
VF_0167	glucose-1-phosphate thymidylyltransferase	10.6691	8.25587	10.9658	6.56154	6.49657	5.31827	9.42008	8.83312	10.3364	5.12522	5.92995	5.27721	4.72245	7.50944	6.38779
VF_0168	dTDP-4-deoxyrhamnose-3%2C5-epimerase	15.3366	14.113	14.2195	9.77571	10.1859	8.78489	9.0418	9.75822	13.7322	5.74842	8.33028	5.09846	4.60869	9.52307	4.59003
VF_0169	dTDP-glucose-4%2C6-dehydratase	71.9917	94.3972	81.7253	84.9305	129.127	114.487	53.5293	64.5154	41.8063	97.4024	115.358	85.554	53.0004	50.8839	49.3231
VF_0170	predicted polisoprenol-linked O-antigen transporter	11.1235	12.4837	9.31346	5.13574	6.57	6.61793	6.55389	5.41462	7.8954	4.23816	5.64655	3.51964	2.60029	3.63855	3.07633
VF_0171	hypothetical protein	37.7794	49.9775	38.7435	25.7699	31.6701	23.5896	19.1399	25.4262	20.8715	20.9002	29.5894	16.287	7.82223	16.3851	11.2124
VF_0172	O-acetyltransferase	29.938	43.376	29.8637	25.5858	35.3805	34.1019	19.4906	26.3496	20.3044	15.7548	24.6286	15.9649	11.3261	18.7974	9.2109
VF_0173	hypothetical protein	9.69314	15.127	10.4544	7.75353	9.75019	8.99301	5.86012	7.12352	5.507	7.29816	8.68732	6.1034	4.17032	5.78638	4.81798
VF_0174	beta-D-GlcNAc beta-1%2C3-galactosyltransferase	15.9008	25.181	15.5861	16.0095	17.999	18.7139	10.5418	12.5904	10.2595	14.0523	20.4014	12.2593	5.77265	7.91021	5.70963
VF_0175	glycosyltransferase	11.7688	14.8842	8.63259	8.25011	10.9881	10.2204	6.33692	7.47319	7.79506	5.60555	8.51963	4.71429	2.84688	6.83113	2.07524
VF_0176	3-deoxy-8-phosphooctulonate synthase	8.88489	7.15958	8.82756	7.81535	7.95612	5.62397	4.7091	5.46546	5.11579	3.08654	4.2528	2.17982	2.1679	4.12524	3.70135
VF_0177	3-deoxy-manno-octulosonate-8-phosphatase	3.06124	3.75644	2.54421	4.54269	2.46994	1.99037	3.19073	2.2595	3.03156	2.70487	3.27322	1.48357	1.22758	3.19244	1.04795
VF_0178	3-deoxy-D-manno-octulosonate cytidylyltransferase	3.2385	3.39603	4.08966	1.70049	1.40537	2.7319	2.64475	2.56306	3.86679	1.92121	1.9692	1.51056	1.64116	2.04031	1.72605
VF_0179	arabinose-5-phosphate isomerase	6.23109	4.79525	4.6559	4.16046	5.1326	3.9677	3.64838	3.43296	4.00172	1.80153	3.46024	1.75653	1.90685	3.15141	1.81472
VF_0180	UDP-GlcNAc:undecaprenylphosphate GlcNAc-1-phosphate transferase	10.646	13.9717	14.5965	7.14606	8.87114	9.51788	9.73225	11.0946	9.76306	6.12014	9.62192	6.76773	4.07237	6.02717	4.18206
VF_0181	CDP-6-deoxy-delta-3%2C4-glucoseen reductase	183.491	190.378	195.977	264.345	282.265	217.612	164.613	166.857	162.62	143.686	187.488	115.083	172.193	194.793	127.252
VF_0182	glucose-1-phosphate cytidylyltransferase	39.2603	36.9609	56.1358	31.4849	27.9195	22.0829	47.1421	50.6166	55.1995	27.2775	31.5027	20.2275	50.1325	48.8849	45.1846
VF_0183	CDP-glucose 4%2C6-dehydratase	44.6002	51.6679	76.432	46.1304	46.5753	30.2756	65.8167	79.3057	73.7298	41.1042	41.3321	27.4505	71.6767	62.7177	70.0506
VF_0184	CDP-4-dehydro-6-deoxy-D-glucose 3-dehydratase	104.782	100.26	123.82	94.0311	98.5371	73.1404	100.999	108.217	110.179	90.9714	101.53	77.8887	118.697	103.167	96.4902
VF_0185	acetolactate synthase%2C large subunit	74.5813	80.1119	94.4188	98.613	101.103	80.4178	75.214	70.0901	78.5523	71.0659	76.3262	55.6767	75.7044	83.4461	71.5398
VF_0186	dTDP-glucose 4%2C6-dehydratase	61.5162	73.7549	72.0565	63.6518	69.4472	61.3649	49.2473	63.0278	66.8321	43.7466	53.0321	46.0939	49.7525	67.129	51.2638
VF_0187	glycosyltransferase	200.523	270.604	192.597	229.298	294.102	240.761	152.449	196.311	179.877	147.32	220.824	167.949	196.508	212.959	177.189
VF_0188	glycosyltransferase	63.7961	77.9104	59.9776	84.5865	102.585	75.8759	43.398	52.5412	42.4727	49.3519	67.5786	46.9901	52.5607	66.4434	44.543
VF_0189	membrane protein%2C putative	69.3007	87.15	63.0452	94.873	128.626	86.4344	47.6024	60.2527	49.873	56.1399	86.7914	60.8809	57.175	75.2139	48.7582
VF_0190	hypothetical protein	102.482	125.354	102.897	174.95	204.186	171.219	89.6038	103.483	84.3326	125.355	170.266	109.862	98.6875	122.332	79.1296
VF_0191	UDP-N-acetylglucosamine 4%2C6-dehydratase	44.6207	48.9076	50.4981	66.3907	63.1861	53.7415	33.6249	36.6526	33.8623	36.6374	45.6961	34.2798	36.132	50.39	35.0849
VF_0192	UDP-2-acetamido-2%2C6-dideoxy-beta-L-talose 4-dehydrogenase	46.8762	43.2317	55.1536	57.2945	51.6896	46.0896	51.2437	47.7399	46.0778	42.4457	46.4525	29.654	54.0208	53.7736	40.6881
VF_0193	UDP-N-acetyl glucosamine-2-epimerase	13.9921	16.1379	20.8409	25.809	22.0523	20.0315	14.6197	16.6134	15.7754	12.5089	14.8812	13.7483	13.5429	17.4962	15.4547
VF_0194	Glycosyl transferases group 1-like protein	45.6892	48.2433	52.4243	76.7313	84.5077	80.35	43.3469	53.7013	46.0128	41.37	60.1806	45.1195	51.0725	51.3083	42.4949
VF_0195	UDP-N-acetyl-D-quinovosamine 4-epimerase	48.9415	53.6133	47.401	72.0413	84.1978	75.9351	50.142	57.8438	48.5031	43.2477	66.0319	50.3166	48.8242	58.7549	37.0015
VF_0196	undecaprenyl-phosphate beta-N-acetyl-D-fucosaminephosphotransferase	60.5761	60.656	54.199	60.7467	52.2735	56.5741	72.937	61.9026	74.6913	44.9613	51.343	42.8598	69.0045	79.8356	48.951
VF_0197	UDP-D-quinovosamine 4-dehydrogenase	58.5483	47.9803	66.5185	79.9919	78.4031	62.1302	55.7121	59.935	56.5509	45.8656	56.98	39.8572	66.995	63.5381	50.2646
VF_0198	NA	217.61	198.696	224.905	264.647	302.233	255.162	154.619	176.854	162.774	173.086	221.978	176.64	228.218	191.954	172.802
VF_0200	acetyltransferase	31.7663	30.3567	33.7298	42.9386	43.8331	44.6427	30.0923	31.5911	31.3083	26.6734	31.7681	26.9944	34.4475	36.2017	32.977
VF_0201	UDP-glucose 4-epimerase	58.3026	53.2177	74.7614	67.7131	64.4609	67.6945	53.1345	65.0002	59.1961	48.4697	56.8611	60.4166	55.6901	60.5977	60.5815
VF_0202	phosphoglycero mutase III%2C cofactor-independent	29.2007	28.5731	43.2841	43.4315	37.9776	30.2331	35.0096	41.3163	35.8362	22.9135	33.8312	22.9203	45.4993	47.443	38.8452
VF_0203	Na%28%2B%29 driven multidrug efflux pump	3.74919	4.23258	4.27193	10.1819	10.0188	9.51879	3.29556	4.06314	3.85861	6.25172	5.97122	6.06238	4.41298	5.96589	4.09336
VF_0204	Cpn10 chaperonin GroES%2C small subunit of GroESL	19.767	20.5021	30.6526	33.4272	35.1001	31.8141	13.6056	23.262	23.6506	18.5811	33.5884	15.8985	26.0449	36.4305	32.8227
VF_0205	Cpn60 chaperonin GroEL%2C large subunit of GroESL	20.3951	20.7032	37.8036	40.8496	31.1908	26.6869	20.4046	29.087	20.8344	24.8374	26.6499	15.4465	24.5031	37.8985	33.1439
VF_0206	triosephosphate isomerase	97.0248	86.3882	160.693	139.984	92.1031	86.5414	94.9015	118.499	87.9655	86.6645	104.15	90.2502	94.3726	123.656	114.985
VF_0207	5-carboxymethyl-2-hydroxymuconate delta-isomerase	42.1503	43.2673	47.5177	131.426	108.659	116.727	35.1555	52.4438	36.9359	53.3494	84.2778	74.2011	36.7376	74.9317	70.8909
VF_0208	hypothetical protein	8.49109	9.04326	10.8605	89.2788	110.616	77.7737	12.3587	15.9435	10.9236	64.1569	67.4931	64.643	23.2147	45.452	23.5107
VF_0209	fructose 1%2C6-bisphosphatase II	46.843	36.02	55.3912	32.8939	29.7172	28.5615	50.6498	53.3247	54.6764	29.3145	36.4369	33.7749	61.2787	55.4609	47.0278
VF_0210	transcriptional regulator	224.647	337.695	253.645	314.152	440.158	619.558	208.906	310.936	306.665	329.642	364.839	500.873	284.161	295.451	391.542
VF_0211	ribonuclease E %28RNase E%29 inhibitor protein	64.9829	66.8	74.8491	135.288	126.355	151.815	51.764	72.288	57.4265	85.7939	92.6974	87.1213	69.2318	97.8187	88.7961
VF_0212	1%2C4-dihydroxy-2-naphthoate octaprenyltransferase	18.8985	12.305	13.6409	26.7583	20.7668	24.4355	15.7212	12.057	9.92065	12.9871	16.4175	11.8848	19.7899	16.8495	15.4646
VF_0214	phosphoribulokinase	48.5475	29.1125	20.9918	21.2661	22.8509	21.9645	41.2329	29.6322	27.3514	11.9523	17.268	12.918	59.4779	34.8078	22.767
VF_0215	enolase	66.5759	37.6013	21.3886	26.6542	28.0255	22.9862	51.2018	33.5075	29.1755	16.3698	18.6054	13.107	83.5427	47.2097	23.5998
VF_0216	predicted hydrolase	61.8514	26.1351	17.2346	5.58246	5.5738	3.3571	63.6594	30.4644	20.342	6.45408	3.80749	3.90013	97.9163	41.6638	21.495
VF_0217	hypothetical protein	0.370227	0.788604	0.249777	0.733705	0.329781	0.664373	0.760748	0.533279	0.874497	0	0.195104	0.132055	1.46342	0.693084	0.699599
VF_0218	fused predicted transporter subunits of ABC superfamily: ATP-binding components	8.96413	7.52192	9.46869	12.7533	9.53456	9.96196	7.45889	7.52603	9.68992	5.68217	6.27135	5.5366	9.68915	10.5337	7.10887
VF_0219	component of potassium effux complex with KefB	82.8835	69.4996	79.8277	87.9808	90.6184	76.4969	69.3055	77.168	77.4426	51.7267	57.9829	53.4436	99.9163	87.0281	64.66
VF_0220	potassium:proton antiporter	13.6263	16.0951	17.1105	23.5059	22.156	19.1771	17.1144	16.5823	16.2802	13.6338	15.4427	11.2175	19.4155	20.0086	17.6889
VF_0222	hypothetical protein	90.5773	109.631	102.934	141.613	131.316	100.505	75.731	85.6411	75.107	74.4715	85.4918	70.4364	83.2099	144.845	97.1161
VF_0223	FKBP-type peptidyl prolyl cis-trans isomerase %28rotamase%29	61.5078	64.7131	79.8066	105.116	81.3476	65.2668	58.7528	72.5513	59.4867	41.3195	50.7472	41.852	54.4312	87.9437	57.7647
VF_0224	protein SlyX	9.70127	9.61956	6.3946	13.9957	15.1473	11.5059	18.3304	11.5301	9.59493	6.7984	10.8712	9.844	21.1569	14.6778	11.5892
VF_0225	vegetatible incompatibility protein HET-E-1	17.4944	13.7869	11.3952	16.655	16.0335	18.7316	28.1516	17.0481	16.5366	12.2191	14.1961	11.4445	35.8672	22.4597	14.0947
VF_0226	FKBP-type peptidyl-prolyl cis-trans isomerase %28rotamase%29	106.597	97.0446	140.342	164.483	128.62	133.792	127.101	119.238	130.328	109.912	129.392	113.947	154.564	150.892	139.845
VF_0227	predicted DNA-binding transcriptional regulator	40.8198	43.6443	40.4535	87.0714	84.8567	78.6313	27.7039	37.8914	30.0355	39.5464	46.5567	49.403	42.2838	48.4455	39.1654
VF_0228	sulfur transfer protein complex%2C TusD subunit	8.21979	7.43098	10.6398	16.2056	12.0611	13.5308	9.24704	10.6205	8.38549	7.66999	10.9972	10.398	11.5859	10.7357	10.8367
VF_0229	sulfur transfer protein complex%2C TusC subunit	2.73635	3.47473	2.95851	6.37298	6.40602	7.44952	3.06365	3.46503	3.81768	2.85176	3.69748	2.5339	2.63471	3.57104	3.86701
VF_0230	30S ribosomal subunit protein S12	1167.99	1168.72	1494.8	1451.27	1204.08	990.741	1467.62	1382.59	1047.59	829.701	1002.18	720.1	1220.03	1702.05	1046.11
VF_0231	30S ribosomal subunit protein S7	131.533	141.869	187.968	116.116	103.198	88.6129	206.324	209.146	171.349	71.9466	120.918	89.2116	144.422	223.199	145.7
VF_0232	protein chain elongation factor EF-G%2C GTP-binding	67.5335	54.5435	85.0019	127.57	92.9616	65.3669	51.7292	61.0963	40.0816	62.9487	62.3454	45.1417	52.1218	64.7316	55.04
VF_0233	protein chain elongation factor EF-Tu %28duplicate of tufA%29	102.18	93.4561	154.284	248.235	133.796	140.261	73.639	98.2594	67.2446	108.732	114.843	95.2917	95.3133	127.588	131.453
VF_0234	30S ribosomal subunit protein S10	964.503	730.193	761.304	753.784	682.5	532.304	991.537	787.206	1070.16	479.49	514.458	440.56	1375.11	873.228	665.5
VF_0235	50S ribosomal subunit protein L3	321.418	267.651	412.182	252.356	204.364	171.382	463.018	492.734	614.801	184.621	203.567	158.551	494.603	465.696	389.954
VF_0237	50S ribosomal subunit protein L4	130.201	107.05	155.36	99.2206	78.0755	54.974	197.265	189.861	212.007	80.2349	81.2303	47.7285	200.581	185.764	138.842
VF_0238	50S ribosomal subunit protein L23	182.62	124.863	190.279	183.169	128.191	74.4577	439.004	278.008	338.884	250.704	122.695	76.5552	341.967	250.107	240.817
VF_0239	50S ribosomal subunit protein L2	241.398	164.553	353.803	174.564	112.529	90.2535	302.018	340.854	332.524	142.778	125.48	110.366	313.391	262.44	275.188
VF_0240	30S ribosomal subunit protein S19	57.9525	59.1374	65.6184	63.6564	45.819	33.8591	133.621	94.5685	93.3425	53.2334	51.0186	32.9292	78.8437	106.125	59.707
VF_0241	50S ribosomal subunit protein L22	156.075	162.979	196.941	151.335	126.995	97.7691	242.326	285.63	300.17	114.201	138.569	97.4121	250.548	278.606	208.631
VF_0242	30S ribosomal subunit protein S3	111.327	75.9765	135.984	126.47	74.5891	47.4666	155.703	138.841	126.563	87.101	64.8251	43.8446	128.012	131.513	87.2314
VF_0243	50S ribosomal subunit protein L16	105.547	98.2012	120.325	171.341	125.898	92.5614	159.139	145.544	127.352	86.2848	98.1609	67.7977	111.977	143.381	86.6286
VF_0244	50S ribosomal subunit protein L29	221.859	229.392	217.704	362.4	331.7	322.288	405.764	387.704	386.232	239.803	229.836	255.21	305.501	359.881	260.504
VF_0245	30S ribosomal subunit protein S17	576.755	614.261	601.584	706.781	639.446	569.405	715.445	638.781	583.109	433.516	504.626	398.552	728.247	640.305	533.319
VF_0246	50S ribosomal subunit protein L14	573.315	388.386	736.976	833.683	517.849	454.07	560.634	651.271	520.192	504.562	496.807	413.797	669.436	607.346	511.753
VF_0248	50S ribosomal subunit protein L24	1730.4	2048.54	1796.39	1577.5	1974.44	1417.61	2081.1	2016.43	1865.31	1434.67	1733.1	1438.97	1956.09	2602.75	1694.08
VF_0249	50S ribosomal subunit protein L5	257.026	175.843	304.257	302.837	205.577	155.891	344.003	284.007	269.778	205.216	174.3	131.77	303.657	296.476	209.654
VF_0250	30S ribosomal subunit protein S14	60.1928	45.2674	58.4283	60.9967	61.4589	37.475	108.961	70.5247	83.9395	48.777	48.66	35.2721	72.5115	88.825	51.4553
VF_0251	30S ribosomal subunit protein S8	109.247	104.543	143.475	100.496	92.6578	57.2675	233.14	192.25	183.433	92.8367	73.6223	50.2854	177.693	178.482	123.718
VF_0252	50S ribosomal subunit protein L6	115.634	108.181	142.907	97.1284	81.5039	58.0261	180.432	165.766	164.261	81.6109	77.2371	48.5792	164.585	177.736	142.942
VF_0253	50S ribosomal subunit protein L18	29.7188	25.7733	45.4708	26.5265	21.9026	12.9094	63.6112	59.2969	51.0365	24.7778	25.7294	13.8183	42.9331	63.3348	37.7731
VF_0254	30S ribosomal subunit protein S5	121.243	106.542	169.528	104.611	75.8698	50.2765	193.881	186.343	159.298	76.4544	69.8299	44.1679	150.172	182.189	121.932
VF_0255	50S ribosomal subunit protein L30	3.349	6.24187	3.76573	1.3827	4.35041	0.834693	8.9604	9.26024	6.18011	1.0907	3.30914	2.23977	7.1705	6.61237	2.63685
VF_0256	50S ribosomal subunit protein L15	558.12	503.021	763.469	617.903	512.27	506.755	663.073	747.076	624.053	358.712	495.357	388.602	682.481	693.018	605.131
VF_0257	preprotein translocase membrane subunit	285.126	216.006	396.286	266.594	178.529	143.18	406.171	349.977	301.844	192.918	177.419	112.555	334.918	301.396	278.7
VF_0258	50S ribosomal subunit protein L36	115.053	153.257	198.715	132.878	150.625	126.271	240.445	233.337	250.058	103.665	92.6071	78.3507	224.987	258.37	219.987
VF_0259	30S ribosomal subunit protein S13	382.773	369.891	445.551	520.614	413.892	416.858	482.164	534.047	455.192	350.657	440.277	314.391	509.747	576.538	396.424
VF_0260	30S ribosomal subunit protein S11	95.9308	97.4504	135.485	124.388	96.3751	71.0562	159.979	181.842	141.703	86.1247	85.7796	65.5316	159.139	167.575	128.009
VF_0261	30S ribosomal subunit protein S4	478.61	392.984	662.175	424.348	362.716	293.579	646.48	668.504	605.526	339.9	341.443	239.312	689.215	618.888	606.427
VF_0262	RNA polymerase%2C alpha subunit	160.816	150.979	238.845	201.706	151.965	129.242	244.819	254.677	191.207	130.644	127.571	90.9737	207.847	223.576	188.433
VF_0263	50S ribosomal subunit protein L17	144.642	147.222	206.544	145.462	116.223	83.8466	192.385	195.075	149.384	90.6306	110.327	85.9866	151.346	188.963	124.52
VF_0264	fructose-1%2C6-bisphosphatase I	56.794	57.6821	67.1146	65.6741	57.9912	43.5286	33.4757	42.4796	45.0945	26.1732	32.3537	27.2572	42.5233	57.3361	49.6141
VF_0265	UDP-N-acetylmuramate:L-alanyl-gamma-D-glutamyl-meso-diaminopimelate ligase	160.817	81.977	65.0725	78.4328	70.1439	52.0877	145.364	93.0026	81.183	71.6101	56.2459	48.6491	221.056	150.745	80.463
VF_0266	3-octaprenyl-4-hydroxybenzoate carboxy-lyase	210.653	118.805	118.945	116.665	104.575	68.2879	270.039	150.82	112.955	129.672	93.0692	60.7552	346.283	258.976	126.669
VF_0267	thiamine%2Fthiamine pyrophosphate ABC transporter%2C thiamine%2Fthiamine pyrophospate-binding protein ThiB%2FTbpA%2FSfuA	34.1112	25.0967	21.728	21.7621	18.9425	18.7866	43.4129	28.3801	24.9184	16.2569	14.64	13.3837	60.0556	39.0051	25.4736
VF_0268	thiamine%2Fthiamine pyrophosphate ABC transporter%2C permease protein ThiP%2FSfuB	16.7013	10.8217	14.472	13.3216	15.9171	13.6462	14.5192	14.4677	13.5373	9.66443	9.10908	9.06067	21.3284	13.4738	15.2771
VF_0269	thiamine ABC transporter%2C ATP-binding protein ThiQ%2FSfuC	3.61897	3.17413	3.35118	4.04302	4.18753	3.60791	3.82751	3.94245	5.47732	2.27406	2.2437	3.08472	8.20431	6.72508	2.73767
VF_0270	RNA polymerase-associated helicase protein %28ATPase and RNA polymerase recycling factor%29	34.8713	31.3726	37.6037	51.224	42.7974	36.5945	28.0488	30.7659	28.5324	28.5408	34.5656	27.7286	33.7341	34.2817	25.7908
VF_0271	pseudouridine synthase for 23S rRNA and tRNAphe	55.0566	49.7032	59.3352	55.5791	58.7929	41.6098	51.0988	52.8276	49.5331	35.6564	41.3912	32.458	47.7585	52.9977	38.0522
VF_0272	universal stress protein family	26.4069	35.4291	27.2827	65.6988	55.7503	57.5246	20.4801	27.9631	16.7798	24.6614	34.0371	19.1897	20.6728	34.5083	36.5428
VF_0273	transporter	28.3871	34.5499	40.7896	74.2158	69.944	71.5911	24.3416	30.3425	22.2559	36.0797	41.01	35.4568	28.8655	38.8572	39.3635
VF_0274	immunogenic protein	179.103	167.971	220.032	268.848	212.727	195.698	126.897	163.851	146.839	108.041	126.461	115.391	163.861	192.588	160.684
VF_0275	arginine repressor	46.8736	51.1103	60.2357	67.844	64.9724	64.453	44.7048	50.0309	37.2557	59.817	80.8686	54.7354	46.4252	45.4232	36.0692
VF_0276	malate dehydrogenase%2C NAD%28P%29-binding	84.9518	85.0134	118.773	182.782	132.187	152.167	67.6559	96.0206	74.7747	97.9312	113.54	111.057	110.295	129.544	163.811
VF_0277	octaprenyl diphosphate synthase	72.6959	63.492	80.9174	64.9558	54.8783	50.2393	69.6735	70.3082	68.9752	35.9106	46.1587	41.771	83.1242	68.2169	69.9974
VF_0278	50S ribosomal subunit protein L21	1583.37	1472.58	2219.43	1843.54	1688.01	2064.48	2162.34	2643.98	2423.06	1344.93	1765.79	2214.62	2112.9	2584.87	2113.87
VF_0279	50S ribosomal subunit protein L27	178.588	213.18	177.86	155.532	191.11	160.165	288.954	242.69	237.728	124.586	213.195	173.68	194.007	226.352	144.629
VF_0280	GTPase involved in cell partioning and DNA repair	87.6893	102.516	95.9049	122.731	138.868	99.5005	79.5934	90.7796	58.1976	84.3246	110.122	85.6628	78.6404	92.2011	57.892
VF_0281	predicted inner membrane protein	2.3356	2.0729	2.5168	4.33934	2.88951	4.02631	1.6664	2.50315	2.29868	1.82558	2.43601	2.55998	2.82092	2.8466	2.70734
VF_0283	hypothetical protein	2.74707	3.00697	2.57408	4.95679	4.07827	3.65157	4.37727	2.51232	3.41174	1.51099	3.08299	1.9733	4.02168	3.92842	3.60486
VF_0284	dihydrofolate reductase	21.1805	25.5484	22.3726	35.6857	40.1391	44.3111	20.5383	21.7918	19.4243	16.7226	25.7905	26.1127	21.7761	27.6918	22.2354
VF_0285	diadenosine tetraphosphatase	1.33318	0.734418	1.03384	1.46781	0.81899	2.06241	0.865915	0.331091	1.12466	0.527018	1.09019	0.532919	0.787435	1.82881	1.78567
VF_0286	S-adenosylmethionine-6-N%27%2CN%27-adenosyl %28rRNA%29 dimethyltransferase	17.0846	15.6589	23.3822	18.5577	15.5037	15.9365	20.0783	18.0018	18.7014	12.9362	17.8216	11.3545	25.7694	18.5426	17.2142
VF_0287	4-hydroxy-L-threonine phosphate dehydrogenase%2C NAD-dependent	26.7941	24.6415	21.652	47.2491	42.8253	45.1281	21.5665	24.6495	24.6496	21.8571	28.155	22.6948	26.2073	32.2232	22.9965
VF_0288	peptidyl-prolyl cis-trans isomerase %28PPIase%29	7.21945	7.56736	9.0483	16.9338	11.4805	14.1672	6.2544	8.27925	8.04012	6.51282	7.89481	5.85246	10.0011	12.1196	8.50768
VF_0289	exported protein required for envelope %28LPS%29 biosynthesis and integrity	68.4883	58.8575	67.0674	60.5474	60.9025	56.7094	56.8709	60.4034	73.7671	34.9109	50.9509	37.4588	74.7395	66.7037	52.3829
VF_0290	DnaJ-like protein%2C membrane anchored	199.09	168.194	244.062	189.142	190.334	171.971	161.409	205.969	181.99	112.003	155.683	158.844	220.9	194.513	196.203
VF_0291	conserved secreted protein	55.503	64.4908	70.738	62.8025	67.6188	50.5386	50.9381	56.1154	64.0251	27.5686	43.9753	37.4414	52.3446	64.4339	47.4117
VF_0292	3-isopropylmalate isomerase subunit	11.6384	16.0409	18.0553	33.439	26.4256	22.0889	11.9894	14.5997	11.0781	12.0644	16.9458	14.818	14.5146	26.288	18.0984
VF_0293	3-isopropylmalate isomerase subunit%2C dehydratase component	3.70698	3.52503	7.08603	8.83315	6.28953	5.64908	5.66753	6.45652	4.35571	5.24309	5.76754	3.70697	6.94266	9.7589	7.9222
VF_0294	3-isopropylmalate dehydrogenase	5.83811	7.53446	10.735	16.2204	13.3067	10.0999	4.96904	7.70262	4.25867	6.72857	10.2252	6.58399	7.647	10.6078	11.8612
VF_0295	2-isopropylmalate synthase	11.5767	11.9168	14.5423	21.3852	16.7552	18.6883	8.8749	13.9791	10.3381	11.0049	13.9118	14.3617	13.2749	22.3297	19.9843
VF_0296	transcriptional regulator%2C TetR family	2.73439	2.9122	2.28963	3.39484	4.23219	3.42205	2.09206	2.39431	2.74842	1.94023	3.06592	2.49018	2.68294	1.90598	2.19874
VF_0297	acriflavin resistance periplasmic protein	9.43065	6.26232	6.70744	8.97567	7.29552	6.99475	11.1143	5.81587	5.75105	5.32866	4.84008	3.3182	12.3135	9.04005	4.02575
VF_0298	acriflavin resistance plasma membrane protein	6.03527	5.24503	5.4833	8.63816	7.47255	8.0746	6.87243	6.97945	5.51898	6.21434	5.95814	5.16648	10.6716	7.78174	7.2609
VF_0300	putative salt-induced outer membrane protein	10.1808	7.41461	9.34332	10.7968	9.00193	14.6276	8.26791	9.20387	12.188	5.65619	8.02142	6.07453	12.7237	11.9119	6.09053
VF_0301	replicative DNA helicase	23.333	20.3087	28.2268	44.1443	33.9631	34.5183	26.4065	24.0065	29.2312	24.7644	28.6675	26.8093	31.6622	35.2395	26.4942
VF_0302	alanine racemase 1%2C PLP-binding%2C biosynthetic	21.0189	16.6325	30.2535	24.0946	19.0722	18.0204	30.2697	26.1146	30.9642	20.8589	27.3115	20.4412	33.6255	29.4141	23.3744
VF_0303	hypothetical protein	8.25073	11.7054	14.5392	14.7444	19.5618	16.0214	8.1184	10.3577	12.0506	10.2671	12.2761	13.8087	9.93813	11.3466	12.2492
VF_0304	glucosephosphate isomerase	36.0608	36.8116	46.3114	49.241	43.2661	35.6115	28.0587	35.1883	32.6783	29.4272	35.8756	30.7606	28.4184	38.1854	31.4283
VF_0305	chemotaxis CheY-phosphatase CheX	30.64	37.4797	37.5598	33.7342	32.4568	43.0243	32.4957	38.3812	35.5148	22.6999	24.2702	28.5543	36.1947	35.6596	40.2716
VF_0306	DNA-binding transcriptional repressor%2C Zn%28II%29-binding	32.8775	46.5687	42.3168	51.3565	56.738	64.8054	32.9355	40.008	31.5364	30.0898	40.7497	31.0288	39.9107	48.2311	49.7576
VF_0307	NifR3%2FSmm1 family protein	53.1985	35.9778	36.5746	38.6985	39.0377	32.2383	48.1499	46.4849	44.365	25.8203	23.2956	21.0083	76.0018	54.0189	36.022
VF_0308	conserved hypothetical protein	117.959	97.6238	122.661	79.7353	80.7764	72.6802	107.08	96.1236	88.7336	62.275	76.8939	66.1526	118.662	98.744	73.7284
VF_0309	hypothetical protein	63.2051	126.823	83.3424	219.704	264.814	253.997	81.1718	93.6895	45.2115	156.189	240.798	163.128	67.1808	90.5342	73.0226
VF_0310	sulfite reductase%2C alpha subunit%2C flavoprotein	35.2569	25.781	38.4597	20.9664	21.3723	15.7523	49.0369	48.7487	63.5099	18.555	20.1001	21.3094	49.856	26.607	27.9711
VF_0311	sulfite reductase%2C beta subunit%2C NAD%28P%29-binding%2C heme-binding	26.9849	18.5216	28.1754	16.3333	15.5616	11.4001	34.6185	33.6686	34.6031	13.6552	13.0869	11.2783	32.302	21.6907	24.1
VF_0312	3%27-phosphoadenosine 5%27-phosphosulfate reductase	57.1113	63.2896	65.0482	62.1197	69.6567	49.1816	63.9457	65.8008	52.9134	36.6356	47.9992	48.2929	69.9299	51.2111	47.241
VF_0313	conserved hypothetical protein	39.6471	38.3554	41.9475	66.4987	62.5759	46.2077	32.4239	36.6376	27.7922	34.2505	57.801	42.9865	32.9817	49.6007	27.8892
VF_0314	FKBP-type peptidyl-prolyl cis-trans isomerase %28rotamase%29	109.077	103.62	138.55	252.759	134.303	145.434	99.3907	109.552	64.9979	112.67	141.184	82.5549	93.716	142.543	101.378
VF_0315	opacity associated protein OapA	34.9884	40.947	51.3327	60.2892	61.1853	75.7969	42.59	44.7162	63.165	44.0332	59.6386	58.4417	58.4039	58.1354	66.5636
VF_0316	transporter%2C drug%2Fmetabolite exporter family	1.9134	1.46913	1.75121	1.86166	2.18	2.30681	1.86678	1.32768	1.61413	1.25211	2.07138	1.42845	2.28655	2.23874	1.91527
VF_0317	predicted acyltransferase with acyl-CoA N-acyltransferase domain	1.65783	1.32423	1.4913	1.27767	0.984479	0.413192	1.20648	1.02341	1.95795	0.950264	1.23767	0.369579	1.20139	1.64876	1.47934
VF_0318	transcription regulator%2C Crp family	1.77787	1.96361	1.40677	1.52243	1.36858	2.62584	1.12753	0.541982	0.888769	0.411746	0.751842	0.880754	1.30139	1.07861	0.829519
VF_0319	2%27:3%27-cyclic-nucleotide 2%27-phosphodiesterase	39.0171	35.3533	44.2335	64.3733	48.607	41.5929	28.1777	32.4608	28.6885	26.478	35.1158	27.0213	35.2188	40.5641	36.8325
VF_0320	sulfate adenylyltransferase%2C subunit 2	143.059	92.2436	174.363	35.2992	48.272	21.6381	203.174	189.388	237.33	72.59	69.838	72.7071	187.352	81.5437	87.9362
VF_0321	sulfate adenylyltransferase%2C subunit 1	71.2029	48.3231	76.0143	19.0166	20.8393	10.2225	107.962	94.6799	100.631	28.8231	32.0826	27.8959	72.9147	37.2436	34.9779
VF_0322	transporter%2C divalent anion:sodium symporter family	55.1265	33.2721	55.9607	13.0416	17.1346	9.94914	75.5055	70.2443	74.6339	17.6357	19.4359	16.173	50.3952	26.0183	23.3447
VF_0323	adenosine 5%27-phosphosulfate kinase	29.2901	20.2766	34.7874	11.0852	10.5992	6.20514	51.8267	47.0869	47.8221	9.22125	11.8982	9.95768	33.7684	18.4204	20.0509
VF_0324	hypothetical protein	47.6451	45.2807	54.7003	23.515	30.6373	24.4489	39.6947	47.9897	54.695	25.057	29.388	25.9061	48.5213	33.6166	32.8967
VF_0325	conserved secreted protein	8.34316	13.0817	13.1165	9.86611	12.3862	12.1685	8.99513	12.1606	11.6652	10.7078	10.7204	13.2951	9.56787	12.0214	12.6514
VF_0326	permease	7.5291	8.14549	8.13136	11.828	10.8684	9.79058	6.90484	6.8585	7.15484	5.33449	7.16177	4.32551	7.33238	8.6352	5.77967
VF_0327	ABC transporter ATP-binding protein	4.09624	5.35147	4.29889	3.48765	3.48658	3.48478	2.75891	3.70874	4.33097	2.39065	2.92618	1.41237	4.24577	3.51468	3.66955
VF_0328	hypothetical protein	17.0463	18.5266	22.6346	22.5469	22.7156	15.0802	12.8014	12.5701	13.9384	11.0351	16.045	12.7622	8.66207	11.4359	5.3747
VF_0329	predicted transcriptional regulator	47.3267	58.9498	47.1754	87.9662	97.9208	73.417	31.0885	41.9765	27.993	50.5275	65.0984	42.3233	35.8375	55.692	30.5527
VF_0330	hypothetical protein	5015.91	5719.74	6960.58	4203.61	4786.78	5663.47	4187.51	4750.13	5496.41	4597.48	5083.35	5853.77	4921.26	5148.09	5338.38
VF_0331	peptide-methionine %28S%29-S-oxide reductase	84.2034	98.999	90.9639	130.674	133.669	106.5	60.7155	82.5657	60.9717	76.7433	90.3535	78.9584	62.6044	84.6414	55.597
VF_0332	predicted outer membrane protein and surface antigen	17.6123	18.2707	18.6289	24.8558	26.7288	26.8261	16.0484	15.9032	17.2451	13.8174	18.4519	15.2587	20.825	20.1994	17.1411
VF_0333	conserved protein	10.333	9.72382	11.7518	14.0252	14.5205	14.135	10.8475	11.5645	13.3165	11.8272	12.7474	9.04706	12.2116	11.3632	10.8476
VF_0336	predicted cation%2Fproton antiporter	65.8092	72.9947	60.439	78.0756	90.5127	71.4583	47.8033	54.4568	50.1205	47.5477	70.5567	63.2617	62.3552	68.6915	48.3578
VF_0337	homocysteine-N5-methyltetrahydrofolate transmethylase%2C B12-dependent	56.9335	51.5491	53.9665	49.0859	52.1013	53.471	54.2017	54.5125	65.3093	27.2057	36.2609	25.3207	70.3333	58.9544	49.0701
VF_0338	aspartokinase III	44.977	41.5267	33.6534	47.2306	51.8792	48.7627	39.2911	40.1166	48.135	27.0038	38.6274	30.8894	50.1329	52.0085	32.5254
VF_0339	serine--pyruvate aminotransferase	6.67127	7.67925	7.31198	13.6884	11.5048	10.4466	5.07713	5.5812	6.13946	5.54807	7.60544	6.45965	8.1241	11.5507	7.07429
VF_0340	Putative Lipid A core -- O-antigen ligase Wzy-like protein	8.25976	11.2908	9.07212	11.1564	11.5987	10.4205	9.022	9.11145	8.92534	7.07731	10.3958	9.96603	10.3781	10.4862	8.5594
VF_0341	ATPase and DNA damage recognition protein of nucleotide excision repair excinuclease UvrABC	6.43238	6.32804	6.42749	17.4931	11.8531	15.0071	6.46106	6.44066	6.51157	4.18807	6.13886	4.91983	10.8343	13.5935	14.7725
VF_0342	glucose-1-phosphate uridylyltransferase	209.194	211.915	207.834	267.725	280.932	220.634	160.908	171.583	154.033	162.075	243.645	207.072	197.862	217.221	159.776
VF_0343	hypothetical protein	3.61686	3.85206	2.29416	5.51369	3.30434	2.58879	3.09666	2.19459	2.50351	2.31964	3.33963	2.89443	1.71071	3.36378	1.84982
VF_0344	glycosyltransferase	4.69577	4.96591	5.39164	8.33749	6.9222	6.32982	2.88789	3.57245	2.95704	3.51528	4.44383	2.97829	4.2264	5.33944	3.81874
VF_0345	lipopolysaccharide N-acetylglucosaminyltransferase	6.40514	5.62952	5.4191	9.99598	10.4322	8.12146	8.146	5.6623	5.03611	5.57354	6.39035	5.60067	9.21774	8.4401	5.77755
VF_0346	hypothetical protein	5.14326	4.3182	5.31891	12.8133	13.4878	13.9604	2.76426	4.82821	2.53361	3.13004	7.97959	5.05501	3.1163	6.28134	6.06943
VF_0347	membrane protein%2C putative	1.84754	2.25704	2.10798	4.93571	4.43694	4.44222	2.46577	2.40404	1.37521	2.32188	2.52952	1.93821	1.68253	2.0981	1.59728
VF_0348	sensor protein UhpB	3.01601	3.64263	2.83192	5.95651	6.87787	6.60256	2.12967	3.35899	1.49509	2.55994	4.28754	2.77261	3.03161	1.78261	1.69736
VF_0349	chain length regulator%2C exopolysaccharide biosynthesis protein	8.09492	8.01728	8.03932	16.6516	14.5692	14.8553	4.79702	5.88836	6.66933	7.75571	10.4761	7.15708	8.26543	9.59199	6.47732
VF_0350	periplasmic protein involved in polysaccharide export	6.44661	5.3703	6.7464	14.6169	10.0444	14.5083	4.97294	6.69837	7.86132	8.38151	9.69848	8.08213	7.82121	8.1402	7.03572
VF_0351	transcriptional regulator%2C TetR family	22.9756	25.8341	27.8513	42.5043	44.2956	40.645	19.8173	21.4418	19.5261	23.9743	32.4575	21.9602	24.2704	27.082	21.0713
VF_0352	predicted UDP-glucose lipid carrier transferase	11.8875	17.6626	19.3042	24.9198	27.4964	26.242	10.2005	11.8485	8.39417	16.9241	24.704	19.781	12.2716	12.5738	10.0283
VF_0353	single-stranded DNA-binding protein	124.913	107.208	168.596	224.363	173.235	156.418	155.336	180.303	140.719	128.863	153.301	149.436	189.684	242.628	211.498
VF_0354	membrane protein%2C putative	55.7435	69.1618	51.8265	171.919	191.119	118.036	52.5183	70.868	41.5321	53.809	88.7902	53.9346	72.0173	103.78	47.9671
VF_0355	conserved inner membrane protein	46.0054	41.8592	44.7901	47.9623	58.0121	48.3563	34.85	39.9704	44.767	26.5576	33.8055	26.6739	43.8283	41.0687	30.5879
VF_0356	MSHA biogenesis protein MshI	39.8743	40.5034	39.1631	39.8407	41.1375	47.2587	30.4337	34.3853	37.3751	19.5636	24.81	15.9628	24.9024	30.953	23.9547
VF_0357	MSHA biogenesis protein MshJ	5.28531	8.19332	7.39571	7.24147	6.53876	6.67428	5.32961	5.67955	6.58889	2.93772	4.38424	2.40887	4.71996	7.42078	4.13058
VF_0358	hypothetical protein	11.9762	12.0529	10.2543	13.1857	11.7445	11.1729	10.1597	9.26971	9.63962	7.32851	6.2727	5.48668	8.83089	12.0843	5.998
VF_0359	MSHA biogenesis protein MshL	14.6669	15.7667	21.2701	22.9393	17.6366	18.403	10.2494	15.7955	13.0475	9.16657	10.8354	9.49331	13.2446	15.0491	12.6633
VF_0360	MSHA biogenesis protein MshM	4.8601	6.02315	6.35911	7.49125	7.21525	7.57622	3.89629	4.13668	5.29265	4.74276	3.68658	3.03369	3.20181	5.428	3.6179
VF_0361	MSHA biogenesis protein MshN	6.70806	7.10942	7.57956	11.4565	9.23002	8.15557	7.34017	6.16102	5.71407	4.50151	6.72521	4.37685	5.99292	8.95895	4.91233
VF_0362	MSHA biogenesis protein MshE	6.49804	4.44399	6.25583	5.64682	4.51695	5.24322	4.40982	5.58997	5.29836	3.60122	4.54292	3.19759	6.35689	5.67041	5.86345
VF_0363	MSHA biogenesis protein MshG	12.4992	11.2289	13.2985	14.8044	14.2007	14.1976	11.5126	11.6966	11.1114	6.97499	9.15292	7.57583	11.6771	11.4421	10.7797
VF_0364	hypothetical protein	18.1159	18.3292	20.3701	24.841	30.1954	29.6357	18.5419	18.893	16.3939	20.6821	19.5999	10.9408	15.9491	22.1597	14.0907
VF_0365	MSHA pilin protein MshB	71.9392	75.1289	74.5304	122.433	103.342	102.637	67.5181	77.7131	75.1715	62.8362	88.7277	88.5393	84.1767	82.9255	77.3387
VF_0366	MSHA pilin protein MshA	75.4991	82.2147	88.2532	146.066	135.341	121.154	70.2402	83.4939	53.2684	77.842	118.155	74.9563	72.3469	89.8482	58.4062
VF_0367	MSHA pilin protein MshC	3.64611	3.07979	2.75677	8.4439	7.93282	7.20728	2.69113	2.84586	2.0152	3.66887	4.36191	2.35439	2.31921	2.86857	2.90378
VF_0368	MshD protein	3.15986	2.19778	1.45023	3.90496	3.92521	3.02163	3.86485	1.9241	1.84963	0.940897	2.09566	1.4376	4.58824	3.47079	1.82787
VF_0369	MSHA pilus assembly protein MshO	2.42889	3.30235	2.5568	4.43799	2.60853	3.24581	1.50436	2.44583	1.35146	1.72346	1.58864	1.88939	4.56211	2.53956	1.24781
VF_0370	MSHA biogenesis protein MshP	5.25684	4.98792	4.19142	9.89171	14.0477	10.958	4.66443	5.21191	3.54771	3.28714	6.96767	5.36945	5.03736	5.36787	4.11391
VF_0371	MshQ protein	14.8686	16.1822	14.9967	18.9458	20.7132	20.9064	14.9808	17.2457	17.2022	14.7542	19.1069	17.1405	19.4477	18.2433	14.052
VF_0372	cell wall structural complex MreBCD%2C actin-like component MreB	43.0708	36.1541	53.1966	73.1673	64.1025	58.088	47.5483	54.5518	51.6073	40.6196	55.3402	46.1269	55.8504	63.5918	59.6972
VF_0373	cell wall structural complex MreBCD transmembrane component MreC	12.8999	11.8632	14.5546	25.109	19.7393	23.8775	15.5679	16.579	15.2277	14.9582	14.5397	12.406	20.3033	19.9871	18.3955
VF_0374	cell wall structural complex MreBCD transmembrane component MreD	7.02028	5.6076	11.1543	15.7945	13.7075	15.8995	6.66391	9.18568	8.75464	7.55496	9.24897	7.621	13.7743	12.5888	13.1377
VF_0375	conserved protein	4.36571	5.13539	4.83569	12.7697	7.54539	7.27562	5.46724	3.82132	4.01269	5.29684	6.06644	6.27526	4.46441	7.01401	4.03591
VF_0376	ribonuclease G	51.4182	48.0253	46.2875	69.0223	71.6019	54.465	47.4076	43.718	42.7521	46.1177	58.9379	52.4234	51.2816	52.1336	40.2434
VF_0377	conserved membrane protein%2C predicted transporter	15.8548	15.1577	18.1464	28.799	25.1486	24.8107	15.2901	15.4375	16.6239	16.442	18.7418	14.1816	19.2673	20.1632	17.0447
VF_0378	beta-ureidopropionase	98.2477	89.3679	141.632	111.144	108.594	92.5137	83.2543	114.514	84.7357	78.5718	104.757	90.8767	109.173	106.379	112.758
VF_0379	predicted peptidase	16.8018	15.6576	20.5835	17.2995	16.3597	15.122	15.806	18.0604	15.7706	9.86314	13.8235	12.2773	19.4048	20.1137	14.9438
VF_0380	conserved protein	185.319	167.165	233.625	308.575	264.803	257.379	166.7	200.18	148.359	188.644	290.429	243.601	219.629	203.003	169.811
VF_0381	predicted peptidase required for the maturation and secretion of the antibiotic peptide MccB17	29.795	25.3741	29.0481	29.2102	26.3412	22.4171	25.8202	30.655	28.3591	17.0959	20.1905	19.1305	33.4866	30.8463	23.8107
VF_0382	magnesium transporter	11.5857	10.4838	13.5248	15.8913	13.4234	13.6178	11.6476	12.4607	12.1062	11.0946	14.6445	12.6243	12.4599	14.3645	12.4821
VF_0383	phosphocarrier protein HPr	11.1862	12.4877	6.97101	9.64491	15.4064	12.3613	15.6929	10.5384	8.9818	8.287	9.35143	6.60988	11.0097	11.669	3.25417
VF_0384	predicted protein with nucleoside triphosphate hydrolase domain	7.72153	5.98083	4.93315	4.92688	5.79678	6.82318	5.67191	5.50692	6.32877	4.80089	5.81855	2.97325	9.48014	7.75114	4.55968
VF_0385	sugar-specific enzyme IIA component of PTS	1.60693	1.53128	1.90199	2.04856	1.63228	2.4452	1.95511	1.91437	2.21176	2.02728	1.85709	1.43293	2.11728	3.95825	1.06545
VF_0386	predicted ribosome-associated%2C sigma 54 modulation protein	227.282	331.462	237.362	421.273	477.738	349.578	211.247	244.588	136.779	191.154	278.854	216.99	194.884	331.149	176.519
VF_0387	RNA polymerase%2C sigma 54 %28sigma N%29 factor	219.369	313.631	216.869	474.423	478.911	402.131	219.809	249.03	145.835	183.089	281.473	192.318	167.388	354.222	152.7
VF_0388	predicted transporter subunit: ATP-binding component of ABC superfamily	15.9687	13.4295	16.1543	30.1556	30.6119	28.5425	13.0525	14.5686	12.9479	14.9726	17.1119	11.7511	13.2778	16.4467	11.176
VF_0389	predicted transporter subunit: periplasmic-binding component of ABC superfamily	28.7222	34.2029	28.3969	63.6603	69.1651	66.4379	26.7856	27.0692	19.0786	38.7329	41.449	31.1916	21.5542	39.7802	23.1091
VF_0390	probable exported protein	39.3303	45.6444	45.6461	80.4495	77.6549	69.4638	33.4457	36.3574	31.27	41.4053	51.0272	31.867	40.0716	47.1079	38.4947
VF_0391	3-deoxy-D-manno-octulosonate 8-phosphate phosphatase	14.2508	10.9734	14.8957	20.4043	21.3553	21.1442	15.1799	17.0714	15.1261	12.0628	16.6888	11.6935	18.4241	21.0577	18.7534
VF_0392	D-arabinose 5-phosphate isomerase	33.4664	33.2665	31.5752	47.3068	48.4275	49.0108	30.1021	31.5828	30.5684	26.1384	34.5969	22.4334	33.198	45.998	29.4796
VF_0393	predicted calcium%2Fsodium:proton antiporter	12.0388	14.671	17.5719	21.1563	19.4767	21.2729	13.0493	15.6814	13.5737	11.0587	12.2005	12.6276	11.9475	17.1558	14.7853
VF_0394	predicted toluene transporter subunit: ATP-binding component of ABC superfamily	15.7443	17.2542	14.1628	33.5129	34.5527	36.7611	18.0904	20.1428	16.8621	20.8791	31.665	24.0096	22.6687	16.3924	14.6121
VF_0395	predicted toluene transporter subunit: membrane component of ABC superfamily	4.24688	4.17126	6.15488	7.01363	4.69363	5.41	6.30252	6.40856	4.89627	4.62272	5.80234	3.15585	5.47131	5.18984	5.15193
VF_0396	predicted ABC-type organic solvent transporter	24.9527	23.9097	23.7936	50.4359	49.205	45.065	20.9093	23.0198	23.0333	26.7956	32.6411	27.0526	23.6837	24.3148	19.4277
VF_0397	predicted ABC-type organic solvent transporter	36.3564	30.9391	33.7164	61.3932	70.6352	79.3668	29.3758	33.136	39.7921	35.6359	47.8982	39.8209	35.4265	43.7692	40.4989
VF_0399	predicted NTP-binding protein	2.92711	1.99517	2.50142	1.80471	4.34555	3.15162	1.8044	4.3367	2.56806	2.80652	3.39359	2.29693	5.39942	3.15083	1.22916
VF_0400	predicted DNA-binding transcriptional regulator	59.6264	71.2671	60.325	178.164	180.937	184.728	58.6644	77.3969	66.4112	92.5282	140.465	115.83	71.0718	132.366	65.1979
VF_0401	UDP-N-acetylglucosamine 1-carboxyvinyltransferase	49.7294	43.4909	61.3995	116.497	88.874	82.2757	51.5326	52.6545	40.0819	69.8107	76.9227	58.3356	55.2449	65.8601	52.1442
VF_0402	1-acyl-sn-glycerol-3-phosphate acyltransferase	247.745	223.323	283.776	346.483	351.353	288.562	143.53	207.888	135.399	149.672	193.381	172.45	174.955	210.432	191.497
VF_0403	isopentenyl-diphosphate delta-isomerase	20.349	26.9439	19.3253	23.8421	25.1069	22.9598	15.7154	24.8973	18.3262	7.80944	14.3103	12.8736	19.837	25.4982	13.2072
VF_0404	ketoacid-binding protein	393.066	426.833	411.761	533.182	558.089	427.298	263.305	353.972	242.942	225.249	298.791	270.543	309.014	511.964	257.839
VF_0405	aspartate carbamoyltransferase%2C regulatory subunit	5.57159	4.90192	6.0833	8.35679	5.51435	4.74957	4.07891	4.81855	4.08709	2.3563	2.9787	4.53626	4.68127	6.99134	3.81463
VF_0406	aspartate carbamoyltransferase%2C catalytic subunit	4.79932	5.06846	8.97908	9.8131	8.26263	4.34238	3.72922	4.64739	4.21878	4.49736	4.03817	3.16477	3.66659	5.66255	6.56256
VF_0407	ornithine carbamoyltransferase 1	10.5982	7.15399	11.0778	7.31334	7.20219	5.72937	9.52122	9.36834	9.09798	5.36705	7.17804	4.55893	9.78472	9.91149	9.28479
VF_0408	arginine deiminase SagP %28ArcA%29	17.3822	15.6997	13.0186	13.3219	14.772	15.9208	14.1986	13.492	17.2024	9.24971	11.8953	8.16079	16.5093	13.3309	9.22069
VF_0409	conserved protein	515.171	585.217	620.999	862.791	846.647	1074.96	418.79	504.929	492.565	613.679	592.415	748.19	564.032	584.115	770.398
VF_0410	hypothetical protein	50.7717	47.8651	52.9366	46.4436	46.0443	35.1344	32.383	38.5942	33.8966	19.0135	29.2729	22.7759	31.8945	37.4858	27.5612
VF_0411	valyl-tRNA synthetase	39.4622	36.3339	46.0297	53.9286	45.904	39.2767	34.6128	37.0591	32.773	29.3704	33.8124	27.9676	39.9843	47.8201	38.2515
VF_0412	DNA polymerase III%2C chi subunit	29.9397	28.734	25.4867	27.9349	32.52	35.4976	31.9334	32.8053	37.6	19.127	31.8676	27.3011	51.5948	39.6814	31.6973
VF_0413	aminopeptidase A%2C a cyteinylglycinase	63.9771	52.6312	71.1278	107.804	80.7051	71.5593	57.8599	64.1366	49.8835	62.3771	75.2641	64.981	59.3179	71.5995	55.9218
VF_0414	conserved inner membrane protein	88.9568	93.5838	98.3149	136.677	140.402	180.838	82.5533	91.711	123.187	99.3174	107.857	132.315	120.073	118.624	133.786
VF_0415	conserved inner membrane protein	64.244	56.3691	74.3916	74.9104	70.6144	58.5629	73.0406	69.9676	67.6492	52.8734	59.6373	47.1962	76.5267	73.1306	61.8874
VF_0416	proline-rich antigen	28.6512	33.0293	34.8716	27.7315	33.07	24.1693	26.6869	28.9923	31.474	15.7501	29.8657	24.7065	29.1426	36.1936	21.1539
VF_0417	hypothetical protein	22.0137	25.3084	18.5237	32.2621	32.0319	31.6842	22.2176	18.7492	17.3407	25.0692	31.1149	20.54	19.5928	34.1149	20.0491
VF_0418	diacylglycerol kinase	24.1691	26.0509	28.268	42.4261	45.2478	43.6425	19.0309	24.5671	22.3541	14.668	24.2118	18.8688	19.5674	42.7019	19.4627
VF_0420	membrane-bound lytic murein transglycosylase C	18.5613	16.4675	21.1807	11.2226	10.5316	12.016	13.8868	19.4868	19.8124	7.8238	9.04353	7.64621	17.2872	15.0289	13.1954
VF_0421	protein that protects iron-sulfur proteins against oxidative damage	15.0143	25.5264	16.1082	24.72	22.6991	21.9721	21.3462	21.2583	14.8738	11.1974	23.1079	17.3191	20.6902	18.8566	12.0024
VF_0422	adenine DNA glycosylase	7.30107	4.70344	6.52761	5.37198	7.34943	6.14257	7.37921	8.06146	10.2752	3.00649	5.44289	4.50971	8.96286	8.41748	7.7021
VF_0423	predicted glutaminase	18.1633	18.0433	20.7898	23.9432	24.1235	25.3348	12.1688	17.0954	14.9445	14.2183	17.4195	12.8556	17.6001	18.4404	15.8615
VF_0424	predicted oxidoreductase	15.1483	10.9734	11.5855	18.9895	16.2074	14.297	15.4031	11.3651	11.8526	10.5024	11.9432	6.8836	18.8527	17.9507	11.2574
VF_0425	dITP%2FXTP pyrophosphatase	2.89174	2.61113	4.02913	5.39856	3.54644	5.57781	4.14433	4.39814	4.82588	3.93093	3.69934	3.41947	4.63843	8.16438	3.56373
VF_0426	conserved secreted protein	10.9532	8.70282	9.4815	12.825	13.0346	16.293	12.355	13.7737	17.2334	13.1365	15.423	11.395	11.3393	18.308	10.4949
VF_0427	conserved protein	33.0284	35.7323	21.8719	15.8103	29.8465	17.8303	33.0842	31.0268	26.6511	19.7277	32.5636	22.0017	25.1131	23.3699	20.5573
VF_0428	predicted inner membrane protein	12.0381	9.29158	19.3155	10.2754	4.81933	5.52871	17.4867	15.4472	15.1758	8.95126	7.30619	4.70393	16.396	15.7467	12.9217
VF_0429	pyrroline-5-carboxylate reductase%2C NAD%28P%29-binding	45.9863	35.6106	52.2751	38.1744	30.5995	27.6263	60.98	55.702	69.6664	35.8967	35.2006	35.0845	72.118	58.6823	58.3264
VF_0430	predicted enzyme	72.6648	59.9113	57.7347	49.7911	46.3787	39.983	83.0419	69.3329	99.0051	40.9171	53.0692	42.0212	106.033	78.6607	48.7508
VF_0431	predicted transporter	11.2726	10.0817	12.3909	16.3888	15.3406	11.9226	7.94995	8.99587	9.69236	6.89068	11.1702	6.63688	11.0443	12.217	7.43421
VF_0432	pili retraction protein PilU	10.5929	7.9444	14.4388	12.5627	9.80988	9.9154	10.2067	13.1065	11.7233	8.55489	9.45345	9.26366	13.5084	12.4339	14.0884
VF_0433	predicted Holliday junction resolvase	25.6538	23.6604	29.2426	40.0858	40.5721	32.6944	24.8323	28.027	19.9309	28.849	32.443	24.291	31.7105	33.1103	29.6155
VF_0434	predicted protein	31.411	38.2732	42.7278	104.189	109.863	74.7051	35.4399	35.9466	26.6665	57.4958	68.1531	48.6017	42.4391	61.3571	43.1056
VF_0435	glutathione synthetase	100.373	84.3996	125.409	221.281	242.58	183.331	88.9857	110.801	98.8923	146.829	173.781	162.922	108.115	144.752	130.833
VF_0436	predicted protein	93.488	115.561	128.635	201.061	203.241	157.688	89.3451	103.147	83.8813	136.745	140.994	94.1511	99.9478	116.52	111.65
VF_0437	DNA-specific endonuclease I	2.66101	2.664	2.45354	3.28129	2.60733	3.44874	4.28317	3.17587	5.02836	1.71941	4.34716	2.23049	6.17076	3.8607	4.46966
VF_0438	conserved protein	2.32295	1.83555	1.43239	1.81502	4.56109	3.21232	2.88704	3.85484	5.5628	1.09332	1.71119	1.73732	5.529	4.38376	1.41599
VF_0439	methionine adenosyltransferase 1	31.8826	21.2657	26.8327	18.8737	17.7859	15.6337	41.2236	31.1995	49.4096	8.42526	12.2049	11.32	37.3026	24.312	19.2916
VF_0440	transketolase 1%2C thiamin-binding	43.3482	39.3831	54.0453	86.3696	60.4768	54.9798	43.2589	46.9193	36.0927	41.1425	47.0839	36.2751	50.1336	63.7338	56.0801
VF_0441	D-erythrose 4-phosphate dehydrogenase	66.6243	52.356	53.4573	75.3359	67.6865	59.5294	54.2717	53.529	59.5536	37.8593	49.9588	43.8034	78.4335	68.7033	51.2217
VF_0442	phosphoglycerate kinase	102.35	95.8985	133.125	177.062	138.46	135.824	82.3056	103.017	79.2753	102.033	111.201	85.7799	108.665	120.469	128.619
VF_0443	fructose-bisphosphate aldolase%2C class II	102.964	101.39	149.762	159.098	126.444	108.413	98.083	120.052	92.3531	81.6145	112.149	71.8189	127.132	165.247	123.226
VF_0444	ATP-dependent RNA helicase	18.3863	18.1671	21.1494	26.5253	25.3688	30.8813	16.6466	20.905	22.056	14.4421	21.4257	20.5144	22.1969	22.0778	18.2878
VF_0445	predicted S-adenosyl-L-methionine-dependent methyltransferase	12.0277	15.4172	11.0709	16.8752	18.8834	21.223	11.9382	10.8417	12.975	11.093	10.7978	10.6304	17.7409	12.5161	10.6154
VF_0446	predicted branched chain amino acid transporter %28LIV-II%29	15.352	19.663	20.3426	28.2439	23.6387	27.1112	15.4405	17.0576	16.008	16.6241	20.2508	18.1681	14.8512	18.4298	16.2664
VF_0447	flavodoxin 2	48.8228	48.6852	43.2677	80.6695	78.4951	55.3798	39.7572	38.8461	34.1695	32.4891	44.152	32.9585	44.2198	55.7702	31.5879
VF_0448	site-specific tyrosine recombinase	19.4443	24.6724	17.115	20.5332	22.9693	24.2625	18.223	21.5974	22.1883	11.0256	15.8294	10.2915	24.2974	25.735	12.9062
VF_0449	protein disulfide isomerase II	1402.79	1477.61	1490.1	585.906	813.702	387.581	1235.05	1275.87	993.701	893.507	1245.95	1078.2	1080.46	1355.29	788.688
VF_0450	ssDNA exonuclease%2C 5%27 --%3E 3%27-specific	23.8504	21.73	34.7886	32.4975	29.043	26.6988	23.6667	25.6694	25.1183	21.421	22.3673	18.6934	26.9399	29.8217	23.9979
VF_0452	peptide chain release factor RF-2	89.9139	98.9952	92.0088	115.825	114.235	102.192	90.6546	95.8445	85.7817	82.5397	102.469	83.4031	107.769	108.995	75.1913
VF_0453	lysine tRNA synthetase%2C inducible	102.02	90.7304	98.2546	130.33	111.69	80.8602	82.359	84.0638	62.6466	59.6735	72.4404	54.0553	75.9353	89.3355	57.9672
VF_0454	sigma-54 dependent transcriptional regulator VpsR	38.784	38.62	37.4971	71.5791	63.8604	46.097	40.3797	40.3649	37.1859	38.9304	52.721	37.9579	41.6861	49.5755	34.2141
VF_0455	methyl-directed mismatch repair protein	64.3893	64.0963	56.2563	58.6647	61.5351	59.5516	55.7047	60.7657	58.7187	32.8511	40.5433	41.0122	70.7236	57.7501	36.1534
VF_0456	nucleotide hydrolase	62.201	58.6081	71.8334	110.216	75.178	81.4168	44.3582	59.8555	63.7075	44.0806	57.7811	47.2437	64.2145	77.8288	67.1427
VF_0457	fused PTS enzyme: PEP-protein phosphotransferase %28enzyme I%29%2FGAF domain containing protein	13.8036	13.8894	15.1672	36.361	32.6456	29.4558	11.492	12.787	10.5682	15.612	20.1579	13.9344	14.3229	18.2059	14.2824
VF_0458	hypothetical protein	18.7568	15.852	27.7538	18.2365	12.9533	15.8155	27.2845	23.5227	30.5441	13.9072	23.0722	15.0199	27.9721	27.5691	17.7317
VF_0459	phosphatidylglycerol-prolipoprotein diacylglyceryl transferase	100.572	104.142	130.787	72.696	92.1486	69.369	112.255	119.347	106.052	93.6571	119.621	90.283	109.459	98.0425	92.265
VF_0460	thymidylate synthetase	200.494	214.603	207.844	177.854	219.507	164.621	161.477	194.631	138.672	170.04	238.493	219.679	150.979	169.57	121.717
VF_0461	sodium-dependent phosphate transporter	3.63217	4.70476	3.42184	5.51208	3.93491	4.69761	3.30588	5.21835	4.36147	2.01204	2.5004	2.62611	3.5785	5.43663	3.67566
VF_0462	DNA-binding transcriptional activator	16.6286	14.7508	15.1002	15.7123	17.9994	16.7877	14.6334	14.8563	14.0633	9.30113	15.3815	10.8488	16.3075	16.5499	11.137
VF_0463	transcriptional activator HlyU	27.5939	33.5674	29.7466	29.1262	33.8248	29.9073	25.901	28.6509	28.8306	18.3364	26.1259	28.2179	25.5169	37.3212	26.5764
VF_0464	30S ribosomal subunit protein S20	3101.11	2321.19	2534.69	3811.14	3346.86	3172.5	2681.53	3034.52	2500.93	1879.2	2894.78	2781.84	3012.69	2794.53	2127.87
VF_0465	predicted inner membrane protein	7.06561	6.06613	6.2964	8.65229	9.49053	7.88261	7.03704	7.49209	7.19719	4.95917	7.26119	4.90755	9.37291	8.60443	6.76155
VF_0466	bifunctional riboflavin kinase%2FFAD synthetase	66.934	84.5164	76.845	124.681	130.523	113.581	57.7546	65.4744	51.6494	70.2179	88.0242	69.365	77.0683	84.806	62.629
VF_0467	isoleucyl-tRNA synthetase	21.8142	21.1803	29.172	38.5804	28.6679	27.3413	20.293	22.9564	18.1479	19.4416	20.6449	16.1088	23.664	30.7231	25.3091
VF_0468	prolipoprotein signal peptidase %28signal peptidase II%29	39.795	52.378	41.8837	67.2824	74.9561	55.8475	39.4282	40.7191	27.9245	34.0431	48.2431	31.9827	34.0291	41.7947	30.3208
VF_0469	FKBP-type peptidyl-prolyl cis-trans isomerase %28rotamase%29	7.79103	8.67059	9.54796	14.3606	13.3859	10.2109	8.91894	9.72718	6.42475	8.0284	10.841	8.19636	10.15	10.6521	9.55756
VF_0470	1-hydroxy-2-methyl-2-%28E%29-butenyl 4-diphosphate reductase%2C 4Fe-4S protein	19.8845	20.9239	26.8662	28.7967	24.6886	26.4317	22.9713	24.5828	25.3457	16.9177	20.7764	17.8729	30.7492	34.55	28.6664
VF_0471	dihydrodipicolinate reductase	52.9817	71.0763	79.2069	77.1982	75.2871	76.4596	60.9843	73.3802	56.5329	48.073	74.6013	72.8081	79.5106	86.9707	84.2573
VF_0472	carbamoyl phosphate synthetase small subunit%2C glutamine amidotransferase	5.24602	5.72512	6.55423	9.09152	6.97091	7.90957	4.51923	4.83105	4.83527	3.8136	4.94893	4.15819	5.12008	5.64546	5.13335
VF_0473	carbamoyl-phosphate synthase%2C large subunit	10.7413	11.551	13.1735	16.2065	14.2243	14.1315	9.27587	11.1349	8.28823	11.3152	13.489	11.1194	11.5697	13.192	12.8959
VF_0474	D-alanyl-D-alanine carboxypeptidase	4.71668	6.0451	4.82417	4.22481	4.90559	4.38348	4.92809	5.23667	5.30527	2.41615	3.79163	3.37426	4.24844	6.92172	3.94449
VF_0475	Outer membrane protein U porin OmpU	195.463	200.135	281.151	410.375	286.62	303.335	148.991	205.366	130.672	121.74	153.999	132.294	153.249	224.441	226.653
VF_0476	transcription elongation factor	564.301	628.668	710.495	942.832	1010.62	873.639	511.285	569.18	489.739	517.685	660.447	646.09	534.887	677.953	645.045
VF_0477	predicted RNA-binding protein	654.279	787.417	447.907	623.496	921.163	699.603	597.132	605.836	537.53	416.196	687.168	610.521	687.29	646.901	442.231
VF_0478	23S rRNA methyltransferase	413.685	358.94	654.441	729.525	554.639	520.857	368.058	475.329	493.448	444.728	446.214	314.818	628.025	542.22	836.687
VF_0479	ATP-dependent zinc-metalloprotease	131.106	127.8	169.328	163.33	152.914	139.547	122.378	142.412	111.177	99.5278	108.513	84.4139	137.565	160.33	140.048
VF_0480	7%2C8-dihydropteroate synthase	8.29113	10.3577	11.389	16.0857	14.1719	15.1465	7.06028	9.591	9.48961	8.40729	7.75453	8.71216	9.44806	14.2629	13.456
VF_0481	phosphoglucosamine mutase	22.4746	24.8016	36.1737	43.7496	35.9865	44.2252	26.176	32.2631	28.7464	26.3722	28.7726	32.1355	32.9354	38.2964	43.0398
VF_0483	preprotein translocase membrane subunit	438.093	470.667	477.506	525.696	470.115	534.299	475.279	519.475	446.113	337.547	557.744	486.457	564.29	570.945	407.31
VF_0484	YhbC-like protein	53.1948	59.1096	58.703	78.9653	64.1804	48.3531	55.1322	54.4761	54.5305	45.9127	56.9192	39.3576	55.225	71.778	49.4472
VF_0485	transcription termination%2Fantitermination L factor NusA	27.4136	21.1995	27.4533	31.4303	25.0996	21.5524	31.129	28.6197	28.6948	18.9328	21.2671	13.9077	31.1402	35.7599	24.7848
VF_0486	fused protein chain initiation factor 2%2C IF2: membrane protein%2Fconserved protein	40.0523	29.6485	46.0576	44.7278	36.2037	27.5024	43.6843	41.5823	35.1082	30.6435	25.1502	16.8607	43.9342	42.3496	40.2426
VF_0487	30s ribosome binding factor	4.69488	5.68648	7.97037	6.79063	8.06329	6.88314	7.56636	6.91409	4.11588	4.22132	8.73223	4.59694	4.973	6.13942	5.70184
VF_0488	tRNA pseudouridine synthase	8.95263	10.4589	10.3327	11.8975	8.19708	8.57142	9.7923	9.94144	7.45256	6.65858	9.31804	6.50615	10.4448	8.58294	7.36977
VF_0489	30S ribosomal subunit protein S15	883.329	1087.03	711.966	926.067	1069.66	1043.37	964.016	1026.33	1236.54	397.73	563.588	690.927	725.627	908.693	712.381
VF_0490	polynucleotide phosphorylase %28PNPase%29	28.9141	30.0634	39.0224	50.5314	42.0896	36.0542	27.7539	31.2697	23.5604	29.0699	34.1132	31.0403	32.0915	42.458	38.8527
VF_0491	lipoprotein NlpI	92.6573	104.163	99.0013	100.462	100.269	100.924	84.4215	94.7044	81.3482	64.8668	78.0006	80.7548	107.27	105.781	97.3523
VF_0492	Predicted collagenase-like protease YhbV	9.47342	10.953	7.96519	9.25553	8.93263	9.27432	6.21104	8.34192	6.87575	5.2478	7.64595	7.49631	7.70291	10.0856	5.8238
VF_0493	Predicted collagenase-like protease YhbU	2.62007	2.83031	2.98818	3.13191	3.94529	2.23891	1.92277	2.61867	2.71547	1.48231	2.49848	1.93584	2.16994	3.5035	2.90774
VF_0494	modulator of Rnase II stability	7.98506	10.6895	7.83556	12.2714	12.9522	11.9594	8.97304	8.21555	8.01476	6.89635	11.0071	8.68625	5.84503	7.59102	4.56007
VF_0495	predicted lipid carrier protein	93.3878	120.082	102.1	161.154	206.718	203.627	62.1216	83.138	73.8869	86.5449	152.443	171.475	92.101	121.944	97.2318
VF_0496	predicted acyltransferase with acyl-CoA N-acyltransferase domain	123.872	170.164	131.078	190.015	246.378	158.693	112.433	108.135	83.3214	142.293	164.145	128.392	107.761	144.324	89.9264
VF_0497	hypothetical protein	5.61603	7.34837	5.59316	8.47977	12.3871	12.4775	5.22044	7.1814	8.52775	7.27432	9.58336	12.3052	8.45672	7.979	5.30617
VF_0498	DNA polymerase III%2C psi subunit	71.3834	56.0239	59.8843	60.0756	68.2457	70.7928	58.8767	60.8508	85.4409	41.1895	49.7306	60.6544	68.694	63.1873	63.5606
VF_0499	acetylase for 30S ribosomal subunit protein S18	18.0614	21.92	16.9083	21.8276	22.0746	15.8288	20.2107	15.9034	20.1972	15.2337	18.8149	14.3078	24.351	22.8034	11.6412
VF_0500	peptide chain release factor RF-3	30.0447	22.3257	31.6502	25.5075	24.3263	24.5392	25.1753	28.5698	31.4668	14.7786	18.6407	15.3939	38.7743	32.7395	24.7947
VF_0501	predicted Dnase	27.2311	25.1453	29.1538	39.39	38.0616	37.0156	25.0921	22.8012	18.6138	20.9325	26.4193	22.345	30.5357	30.2796	24.0256
VF_0502	predicted nucleoside transporter	42.8663	34.3118	46.3555	90.2848	65.3216	53.8281	33.5085	38.2722	33.62	35.099	44.9597	33.3035	39.5401	52.4934	40.4917
VF_0503	hypothetical protein	451.367	449.03	683.979	1356.17	1013.32	1137.71	382.297	446.935	338.751	498.886	524.005	500.756	432.389	438.376	563.851
VF_0504	2-deoxyribose-5-phosphate aldolase%2C NAD%28P%29-linked	146.198	151.386	205.325	258.294	204.429	184.308	147.742	179.528	125.042	94.6995	121.707	89.7677	178.761	181.113	171.575
VF_0505	thymidine phosphorylase	27.4176	24.044	39.0589	38.4612	28.2085	25.7062	27.2098	31.221	24.744	20.6531	19.0374	14.4333	30.8955	32.1783	27.5715
VF_0506	phosphopentomutase	19.068	20.0489	32.4175	23.4378	17.2016	16.8875	21.533	28.3794	23.7308	13.882	12.7944	13.5592	25.7649	30.4942	29.0209
VF_0507	purine-nucleoside phosphorylase	106.802	105.499	152.747	210.228	153.274	139.289	72.3552	91.2026	51.4715	90.5284	101.756	75.5923	72.3255	95.5121	88.6092
VF_0508	SMP protein precursor	352.039	381.158	280.13	299.412	325.992	239.407	254.15	293.382	242.673	132.734	202.249	165.536	233.578	313.042	157.398
VF_0509	3-phosphoserine phosphatase	17.8323	22.0959	24.3633	27.3596	25.2211	27.4505	17.927	21.0695	20.7046	13.7085	16.8074	15.5594	24.6073	23.0181	23.9138
VF_0510	fimbrial protein precursor	3.4853	6.3103	3.13519	22.0642	35.1848	32.488	14.7709	17.7502	9.55555	16.8902	27.0913	22.9985	12.3989	13.4571	14.2697
VF_0511	hypothetical protein	0.600157	1.36968	1.15686	1.13274	0.890987	1.88045	1.3213	1.94065	1.37421	0.804176	1.20485	0.840982	1.92042	1.50472	1.08008
VF_0512	Flp pilus assembly protein CpaB family	0.784407	0.491421	0.83013	0.152403	0.411008	0.276004	0.790104	0.712102	1.28451	0.480877	0.486319	0.452598	0.790344	0.701833	0.823475
VF_0513	general secretion pathway protein D	6.37796	4.56909	4.47019	4.91228	6.53889	6.67213	4.5791	4.73763	6.15248	2.77205	4.47141	3.62154	5.35114	4.38376	4.20353
VF_0514	lipoprotein%2C putative	1.51462	0.849008	0.537819	1.75534	1.42016	2.86104	1.84279	2.05045	1.54672	1.49543	1.05024	1.49278	1.68055	0.839443	0.92056
VF_0515	ATPase involved in chromosome partitioning	1.75532	1.64384	1.49732	1.26617	1.75226	1.08618	2.15064	1.8994	1.73608	0.725433	1.40881	0.566728	2.51217	1.69968	0.857829
VF_0516	putative type IV secretion NTPase	1.6568	0.959662	1.83028	1.24808	1.68293	1.10116	1.69226	1.67472	2.01068	0.424097	0.919063	0.725739	2.37448	1.59842	2.16652
VF_0517	TadB-like protein involved in pilus formation and%2For protein secretion	2.2472	2.13224	1.92958	2.78902	1.09184	2.15887	2.76355	1.51335	2.51614	1.36261	0.717722	1.49379	3.06856	1.91222	1.02944
VF_0518	bipartite nuclear localization signal containing protein	1.33197	1.18978	1.1112	0.946113	0.956818	0.728203	1.54505	1.01676	1.59484	1.16425	0.792499	0.689655	1.30209	0.955177	1.03745
VF_0519	secretory protein containing TPR-repeats	4.65805	2.69617	2.61884	3.23315	1.95432	1.36286	3.9014	3.12555	2.90441	2.05789	2.04561	1.12871	3.00199	2.54732	2.0198
VF_0520	TadE-like protein	1.00427	0.9873	1.04237	0.510316	1.60561	0.847171	1.38895	1.35118	1.56405	0.724587	0.814208	0.757751	1.22143	1.98851	0.324396
VF_0521	ATP%2FGTP-binding site motif A %28P-loop%29 surface protein involved in fimbraea and%2For secretion%2C TadF-like protein	3.41852	2.69421	2.15258	1.58077	2.74055	1.70404	2.98538	2.8841	4.2104	2.13762	1.86156	1.64611	6.93648	4.23977	1.72261
VF_0522	TadG-like protein	3.67428	3.28482	3.40772	3.95674	3.18529	4.51867	3.05397	3.91831	4.38921	2.96278	2.68537	3.396	3.35704	3.76558	3.54757
VF_0523	outer membrane protein	22.23	20.7691	18.2197	24.0367	31.9052	24.9395	17.4264	21.2923	19.5684	14.9908	21.3225	18.5554	21.7241	21.2203	13.9665
VF_0524	sensory histidine kinase in two-compoent regulatory system with PhoP	24.1471	24.2656	22.247	11.2346	16.0162	12.1143	19.307	22.6803	21.7502	8.15851	11.2543	11.5302	18.4225	19.3669	11.3665
VF_0525	sensory histidine kinase in two-compoent regulatory system with PhoP	6.8071	8.31939	5.23869	10.781	10.8927	11.5979	5.80417	7.52025	7.90759	5.3788	9.77671	7.33874	6.5797	6.88737	5.71105
VF_0526	DNA-binding response regulator in two-component regulatory system with PhoQ	4.84866	5.92682	6.0096	10.4946	15.5417	15.2157	4.95325	5.38544	5.57768	7.12037	12.2435	9.38426	8.49388	5.93097	5.32153
VF_0527	hypothetical protein	62.7272	61.2079	70.6943	60.0727	71.1121	53.1696	56.879	53.0801	53.4688	48.9048	59.2056	47.5433	48.7767	50.0814	37.4041
VF_0528	predicted repair protein	15.8597	11.8959	13.9617	14.4765	12.7184	16.514	13.1609	16.457	17.5187	10.9626	10.5247	10.5403	17.8961	15.6382	18.6988
VF_0529	protein chain elongation factor EF-G%2C GTP-binding	141.735	128.352	171.565	175.636	141.39	129.204	130.004	140.766	125.897	114.223	148.407	112.06	138.447	146.615	134.905
VF_0530	conserved hypothetical protein	75.5532	71.7271	52.7484	54.2052	76.5391	67.9137	56.9985	67.0615	80.5844	27.5912	48.0015	60.7453	54.8739	46.7359	40.4708
VF_0531	cytosine deaminase	13.8191	7.68694	10.0292	9.75541	8.36306	7.63431	8.74175	9.87106	8.16778	5.32045	6.10736	5.18024	12.7184	11.7747	7.97749
VF_0532	cytosine transporter	2.29451	2.15433	1.96897	2.02762	2.37552	2.88948	2.79166	2.20543	4.35517	1.00686	1.75012	1.69607	2.58565	4.13296	1.7432
VF_0533	long-chain-fatty-acid--CoA ligase	21.3043	26.1419	30.4657	30.3472	39.8256	29.1956	16.4602	22.6553	16.4069	16.2386	20.8912	16.5854	19.4107	24.3775	21.5909
VF_0534	methyl-directed mismatch repair protein	7.33557	6.16292	8.59342	7.28802	7.0505	7.38601	6.54326	5.87849	8.72763	4.96466	5.6985	4.84731	9.4535	9.40354	8.23785
VF_0535	DNA strand exchange and recombination protein with protease and nuclease activity	134.716	83.1638	129.972	184.129	98.8559	126.556	124.142	111.813	158.095	55.2484	66.5073	64.9673	234.465	266.923	235.923
VF_0536	alanyl-tRNA synthetase	64.1544	51.1518	74.4243	89.8107	76.8025	70.0994	56.3328	64.1378	56.7183	54.0665	56.6408	45.9111	71.666	77.7824	70.4304
VF_0537	aspartate kinase	326.081	413.985	366.26	545.82	631.077	766.414	278.688	355.477	348.54	314.682	454.654	457.022	372.59	453.263	396.224
VF_0538	pleiotropic regulatory protein for carbon source metabolism	310.006	492.209	377.879	616.873	664.935	652.058	335.274	374.331	247.4	361.137	517.501	358.69	416.981	577.232	338.424
VF_0539	oxaloacetate decarboxylase alpha subunit	37.7395	31.0608	39.3001	40.9504	35.7332	32.106	32.6885	33.6733	33.4463	18.1579	23.166	15.2934	42.8466	44.6226	35.6352
VF_0540	oxaloacetate decarboxylase beta subunit	59.4498	66.9176	76.9136	72.6447	67.1907	65.9454	64.4971	69.6601	64.5003	47.3059	61.0683	61.291	71.7338	73.5153	65.8915
VF_0541	conserved inner membrane protein	14.2587	16.0744	19.1884	18.7047	17.4526	16.8616	17.8573	26.9995	25.9765	13.2792	25.1803	20.7629	28.5804	23.6049	22.931
VF_0542	peptidase family M16	171.189	143.957	233.586	136.986	152.651	131.114	165.261	195.405	171.111	126.547	160.903	138.841	168.523	171.231	150.988
VF_0543	gamma-glutamate-cysteine ligase	68.1587	65.9362	86.7079	59.4904	58.573	43.5819	66.2472	72.4661	58.5484	45.8337	58.3084	42.8672	59.7756	65.9385	56.0213
VF_0544	lipoprotein%2C putative	27.6467	31.1766	26.5153	65.4224	56.7374	49.5747	30.4716	28.5735	21.2119	37.5479	48.7845	41.4417	32.9657	42.8862	30.337
VF_0545	S-ribosylhomocysteinase%2C autoinducer-2 synthase protein LuxS	100.683	98.2177	99.5483	120.726	120.588	99.1501	104.285	110.51	91.7086	78.7728	118.353	92.6835	123.796	151.485	77.9067
VF_0546	magnesium and cobalt efflux protein CorB	6.43604	5.87534	8.14152	7.52886	6.7396	8.1637	7.25696	7.27217	7.44118	5.77923	7.3184	5.04736	8.78293	8.53892	6.36447
VF_0547	CcsA-related protein	31.191	30.7568	26.6889	46.0821	51.4198	44.0327	23.6749	26.6538	25.2377	19.3761	26.0276	19.7767	20.5174	26.3909	17.2887
VF_0548	Signal Recognition Particle %28SRP%29 component with 4.5S RNA %28ffs%29	83.9937	81.6668	111.843	120.747	107.6	111.078	83.8987	99.1085	98.78	80.7108	94.5763	86.9924	118.22	111.174	115.994
VF_0549	30S ribosomal subunit protein S16	183.86	233.306	238.335	291.082	266.677	258.154	255.203	266.109	239.983	195.708	203.151	186.584	258.575	340.448	197.458
VF_0550	16S rRNA processing protein	398.131	383.663	586.05	377.517	335.005	285.779	411.112	500.983	388.218	252.288	271.94	208.765	515.112	483.628	508.419
VF_0551	tRNA %28guanine-1-%29-methyltransferase	229.454	236.916	394.743	208.235	150.531	126.57	282.965	352.186	250.196	128.559	141.823	108.928	297.647	325.534	298.858
VF_0552	50S ribosomal subunit protein L19	670.69	605.898	782.671	563.952	482.802	358.394	786.598	905.397	680.935	263.486	349.025	324.635	538.972	822.358	506.315
VF_0553	3-deoxy-D-arabino-heptulosonate-7-phosphate synthase%2C tyrosine-repressible	7.89146	5.35516	6.91028	10.6875	8.34605	7.06669	4.75344	5.38888	6.74554	4.14854	5.8884	5.38669	4.60076	6.57768	6.01176
VF_0554	fused chorismate mutase T%2Fprephenate dehydrogenase	66.9313	61.211	61.7993	120.038	113.652	89.3757	51.3591	57.8737	56.6022	44.5958	58.1183	50.6309	59.0825	70.6896	53.0805
VF_0555	TagE-like protein	42.4231	38.3671	36.2236	17.3879	22.7324	13.8274	27.8032	33.982	33.1045	11.2555	16.2101	17.447	42.2512	28.8212	25.6655
VF_0556	conserved hypothetical protein	44.4014	36.1555	37.1248	27.9182	31.6529	30.7488	25.8752	33.3306	38.5045	15.3169	24.2716	18.5508	33.0017	39.1148	24.0127
VF_0557	fused predicted transporter subunits of ABC superfamily: ATP-binding components	19.7561	21.5435	22.5177	28.284	25.8262	23.9755	18.4926	21.5057	19.4912	15.8578	18.951	17.3764	19.9301	25.2717	24.4209
VF_0558	lytic murein transglycosylase%2C soluble	32.2557	30.4124	33.1544	88.132	87.8925	76.1922	38.0991	37.6914	35.7906	58.9746	72.1448	61.2055	61.8991	55.239	46.0241
VF_0559	DNA-binding transcriptional repressor%2C tryptophan-binding	25.974	27.6631	18.0923	56.9409	61.5948	42.1648	21.8447	25.6595	29.7647	22.9971	37.45	27.1584	28.6202	40.6103	25.9405
VF_0560	thiamin metabolism associated protein	81.6663	83.8594	83.1886	76.1362	79.5236	79.8848	62.2769	68.5891	61.7938	57.9607	94.4164	62.1216	77.1346	74.404	53.6988
VF_0561	fused chorismate mutase P%2Fprephenate dehydratase	84.0939	74.4208	72.0987	81.4155	81.4986	64.5901	55.1157	61.1932	66.0577	40.4062	47.9087	34.2324	81.6343	75.2458	47.981
VF_0562	stationary phase translation inhibitor and ribosome stability factor RaiA %28YfiA%29	2835.39	3748.77	3434.06	5904.44	5473.75	5734.41	2087.45	2785.1	2001.8	1748.61	2606.41	2511.33	2206.51	3895.58	3119.34
VF_0563	lipoprotein component of outer membrane protein assembly complex	161.444	157.742	176.187	160.735	159.427	130.45	134.773	139.04	111.3	107.178	153.826	117.465	112.01	160.053	100.476
VF_0564	23S rRNA pseudouridine synthase	101.784	98.8981	103.895	158.311	138.429	132.306	90.4052	95.1442	88.9145	82.1034	106.223	88.2585	121.135	122.961	91.2252
VF_0565	conserved protein	12.1997	11.199	13.6604	21.6369	18.4147	21.7805	14.1599	12.0792	12.9183	10.48	16.5434	8.92145	16.4778	18.2756	15.3259
VF_0566	protein disaggregation chaperone	55.2366	62.8883	76.2399	112.9	105.845	84.4297	43.4452	52.4766	35.3238	63.4272	63.7274	41.1388	52.479	70.191	60.9548
VF_0568	hypothetical protein	56.5226	55.9824	57.9664	29.0882	42.7764	23.1274	53.9891	53.229	67.6402	21.0107	25.1456	21.9997	59.7973	46.7457	37.6901
VF_0569	hypothetical protein	20.3531	18.1656	15.6655	14.3288	16.2571	11.7173	17.9167	18.9055	21.7645	4.57094	6.99947	6.33945	20.4339	15.1268	9.66022
VF_0570	hypothetical protein	9.59945	6.44402	6.80346	3.587	3.02299	3.77005	9.16521	9.57725	12.0734	1.09138	0.868678	1.81576	9.96521	7.692	6.41299
VF_0571	type IV pilin%2C putative	21.7527	14.4892	11.3708	6.24765	8.64047	6.09245	15.7588	16.1679	23.1374	0.985658	1.98084	1.75159	27.2233	16.6838	8.40123
VF_0572	pili subunit PilA1	12.5176	11.1401	14.0752	8.21235	9.80086	10.5989	11.6715	11.2029	16.2012	10.4543	10.9943	10.7034	21.6895	14.2447	14.2211
VF_0573	chromate transport protein	85.9689	63.9286	64.127	28.4561	30.6869	25.2154	63.3482	69.5613	84.0286	10.9237	9.2347	11.0883	100.748	59.4912	39.4697
VF_0574	transcriptional regulator%2C LysR family	8.8002	11.3435	15.8409	21.0411	19.569	16.417	7.76086	10.2977	7.7424	15.1544	19.6052	14.8189	12.0429	12.5061	11.6572
VF_0575	hypothetical protein	3323.4	3443.79	2317.77	2638.94	3717.57	2912.9	2797.8	2960.03	3298.54	481.444	743.571	937.255	3164.95	3099.18	1689.44
VF_0576	2%2C3%2C4%2C5-tetrahydropyridine-2-carboxylate N-succinyltransferase	19.9872	20.0871	22.556	24.1662	17.1023	13.8034	16.6458	18.3208	17.1063	12.3088	13.3098	11.5039	21.0201	21.0471	18.8463
VF_0577	hypothetical protein	54.6501	73.89	50.4097	65.1474	88.9969	89.7749	54.3117	51.4422	56.6743	57.2244	59.0067	69.8152	76.7728	58.1982	42.5882
VF_0578	alternative oxidase 1	28.9115	32.4883	30.1207	45.9927	41.345	42.6466	19.1459	26.2251	23.8918	17.6481	32.4412	30.5162	32.8848	33.4823	25.7058
VF_0579	predicted DNA-binding transcriptional regulator	9.94283	9.72588	10.3643	18.4641	18.3087	16.6342	10.5588	9.74687	9.89963	8.13854	12.7432	8.40956	10.1768	9.28678	7.39174
VF_0580	hypothetical membrane-spanning protein	8.56171	7.66597	7.412	8.17503	6.58028	6.68493	7.46005	5.84658	6.74322	3.31645	4.72485	4.3916	10.5321	6.78175	5.84626
VF_0581	exonuclease V %28RecBCD complex%29%2C gamma subunit	2.96974	1.97241	3.38857	4.23485	3.17242	2.6657	2.79594	2.6834	3.02294	2.26129	2.30035	1.51464	4.86586	3.85935	3.76189
VF_0582	exonuclease V %28RecBCD complex%29%2C beta subunit	5.0631	3.14737	4.65907	6.09771	4.72474	4.13082	4.76838	4.67769	4.85521	2.81062	2.83154	2.50621	6.23543	5.27115	5.34782
VF_0583	exonuclease V %28RecBCD complex%29%2C alpha subunit	4.56733	3.73723	4.48848	5.90753	4.93386	4.42381	4.49858	4.31712	4.80837	3.23136	3.63647	3.11252	6.21357	7.10351	4.24906
VF_0584	DLP12 prophage%3B multidrug resistance protein	57.421	62.3985	52.0348	46.8597	53.8897	41.5851	38.8028	55.4748	45.6643	19.8001	40.2721	37.1011	56.3585	53.2757	42.0072
VF_0585	fused acetylglutamate kinase-like %28inactive%29%2Famino acid N-acetyltransferase	2.76808	2.62052	1.94926	3.10918	3.03021	2.06275	3.42327	2.15756	3.16068	1.10731	1.96463	1.54583	4.31033	2.42088	2.99401
VF_0586	hypothetical protein	16.9237	21.6708	27.6094	11.3089	13.3611	10.5328	23.0327	24.2563	23.6845	13.5595	19.2462	24.7739	18.1739	16.7109	11.6048
VF_0587	membrane-bound lytic murein transglycosylase A	7.56151	6.23944	6.81726	21.1878	14.7654	13.1753	7.96123	7.46438	8.79245	12.5661	10.9193	8.41323	11.4888	10.2421	12.8726
VF_0588	conserved protein	14.9127	12.7257	14.7895	19.0701	19.5953	17.0372	13.4023	16.0102	13.9086	8.88095	13.0166	9.99407	14.8892	19.5075	15.8013
VF_0589	predicted Fe-S metabolism protein	17.9841	21.8764	17.942	14.6561	15.3127	14.941	24.0775	22.222	29.0783	9.0957	12.8533	13.2854	30.8974	31.8725	26.6539
VF_0590	cysteine sulfinate desulfinase	10.2487	8.12966	10.4639	11.585	10.7905	10.6722	9.81614	10.0126	13.828	6.97272	6.9982	7.67452	9.9774	11.2085	10.3122
VF_0591	DNA-binding transcriptional dual regulator%2C glycine cleavage system transcriptional activator	11.6775	8.56956	8.49078	8.99516	7.96365	7.89833	8.90277	7.64176	11.2086	4.68739	8.91549	7.28543	10.3843	10.8628	8.10053
VF_0592	conserved inner membrane protein	3.88259	2.79117	3.71086	4.4884	2.44972	2.32244	3.73969	1.99733	3.60285	3.23707	1.70506	1.81764	2.17416	3.6342	1.01899
VF_0593	predicted methyltransferase	29.0985	30.0292	40.8016	24.5821	23.3524	17.8974	34.7836	36.2977	38.227	18.7456	17.5365	14.9555	32.9412	39.7342	33.0631
VF_0594	exonuclease IX %285%27-3%27 exonuclease%29	17.8918	21.4628	16.2784	24.5173	24.3485	23.5911	21.0011	22.367	20.2868	10.827	17.2353	14.8393	28.01	26.8991	19.7423
VF_0595	conserved protein	20.0854	22.4199	24.322	32.9883	26.6647	27.0104	18.7084	21.4032	20.3187	21.7089	24.3293	19.6572	27.4822	22.8227	25.1986
VF_0596	diguanylate cyclase%2Fphosphodiesterase domain 1 %28GGDEF%29	12.449	11.2915	9.5748	17.2449	17.3421	16.3806	8.27626	10.143	9.93531	7.09949	6.97337	5.5398	12.6734	13.387	10.8027
VF_0597	hypothetical protein	10.2926	11.7969	10.2228	26.3555	26.6971	25.2121	8.38375	9.73151	9.93518	10.4311	15.4721	12.6291	13.2317	15.5559	10.3849
VF_0598	hypothetical protein	47.3103	37.1644	48.5607	49.403	44.8934	40.712	45.4789	45.0264	56.9671	26.3857	26.2871	25.2255	60.7583	54.369	43.3827
VF_0599	predicted protein	61.4023	73.651	54.3626	114.843	116.596	106.16	55.7148	60.1663	53.5767	56.622	90.8989	84.586	73.1084	84.8906	56.0371
VF_0600	hypothetical protein	51.1838	50.6406	57.0623	53.5243	59.005	55.2315	40.8759	49.719	36.0228	33.7433	50.1915	41.7516	36.5935	49.9624	35.9238
VF_0601	conserved protein	86.199	77.1406	95.9868	56.9606	51.0394	52.4932	92.3767	102.166	132.129	39.9169	68.3803	86.464	99.3919	93.7285	77.9653
VF_0602	conserved hypothetical protein	10.3069	15.8723	8.45715	14.4147	19.2303	23.1891	13.1175	14.3303	19.5046	6.53206	12.111	13.9105	18.7188	11.4076	8.33451
VF_0603	PTS system%2C cellobiose-utilization IIC component	3.0969	4.00506	3.63772	5.02313	6.77329	9.89635	3.38538	3.86907	3.94211	4.35139	5.3915	6.80527	3.60682	3.10584	6.24103
VF_0604	PTS system%2C cellobiose-utilization IIB component	4.66801	3.00911	3.17695	2.70495	3.1003	2.08194	5.88977	3.79165	6.21774	3.45664	3.3447	2.62898	6.31239	6.32411	2.32129
VF_0605	6-phospho-beta-glucosidase A	4.17481	3.54004	5.2325	4.04015	4.81619	4.003	5.28186	4.89721	4.64345	3.68579	4.83454	3.58048	6.30653	5.4447	5.22021
VF_0606	glucokinase	5.16924	6.18822	5.67729	5.64713	8.26909	6.03233	6.27841	5.60705	5.10442	4.76084	4.96253	4.32364	6.17736	6.65769	4.29088
VF_0607	PTS system%2C cellobiose-utilization IIA component	5.10386	5.55929	6.39111	8.17348	11.3657	7.86369	4.86635	3.34166	5.38197	4.35201	4.89029	4.5512	4.43225	3.93588	3.04435
VF_0608	DNA-binding transcriptional repressor%2C LacI family	16.2705	15.4606	11.5394	22.9672	24.9306	20.1644	11.2465	12.2864	10.0424	12.2509	18.2237	12.8781	14.9475	13.7102	10.891
VF_0609	outer membrane protein S	6.45476	6.37454	9.73226	8.17258	6.62075	9.59407	4.74768	5.6751	7.59851	5.35103	5.84966	7.14245	6.33989	6.79706	9.57915
VF_0610	conserved hypothetical protein	7.54205	8.93939	12.1737	4.82149	6.3208	4.85098	15.5184	13.8925	13.1353	4.56396	7.47899	6.07453	10.4182	15.087	7.02376
VF_0611	conserved hypothetical protein	22.6536	21.0868	21.938	34.6473	32.1294	28.2035	15.4978	18.5493	21.8535	12.1999	19.2622	12.4683	23.1835	24.3072	17.1063
VF_0612	hypothetical protein	36.1544	34.566	36.6282	37.3094	33.4801	31.5236	35.8581	36.3387	51.7386	20.7671	30.3923	30.7499	49.8378	46.4902	36.2014
VF_0613	tRNA pseudouridine synthase	130.196	117.405	120.438	88.22	101.678	69.8142	105.459	125.691	120.544	49.022	66.7867	69.6505	125.475	114.462	91.8949
VF_0614	inositol monophosphatase	93.784	92.1803	98.5286	88.2032	80.9062	78.1473	76.8998	79.3531	87.3419	43.5209	47.2918	40.5246	68.2396	86.0374	58.5832
VF_0615	predicted methyltransferase	38.5522	30.6018	39.9791	56.6128	46.263	44.4109	37.3877	37.166	36.6639	30.376	34.6778	27.0966	39.0163	44.4422	33.4195
VF_0616	Fe-S cluster synthesis regulatory protein IscR%2C DNA-binding transcriptional repressor	198.812	135.324	177.758	52.8268	76.2893	50.1971	248.448	227.253	322.814	88.2035	119.209	118.784	341.855	246.911	179.564
VF_0617	Sulfur mobilization protein for Fe-S synthesis%2C cysteine desulfurase %28tRNA sulfurtransferase%29%2C PLP-dependent	517.782	375.643	573.712	249.109	257.792	156.768	570.427	579.268	646.12	308.532	305.499	289.438	699.085	537.158	443.285
VF_0618	Fe-S cluster assembly scaffold protein IscU	305.899	285.158	285.004	244.38	227.43	169.305	399.512	306.274	379.365	234.487	312.665	277.311	381.653	374.508	246.884
VF_0619	Fe-S cluster assembly protein IscA	1179.46	1413.54	1018.27	748.001	1171.36	690.964	934.638	1141.77	883.719	690.156	901.749	871.658	890.73	1039.89	612.402
VF_0620	DnaJ-like molecular chaperone specific for Fe-S scaffold IscU	26.918	23.7096	16.3608	19.7842	21.8172	14.7234	28.0918	23.7279	31.9751	13.875	13.3547	10.5744	32.3037	28.8562	14.5112
VF_0621	DnaK-like molecular chaperone specific for Fe-S scaffold IscU	32.4849	29.1187	33.6805	31.9524	28.8338	21.5837	33.6908	32.6932	34.8871	24.1882	25.7035	22.9535	36.7177	32.2976	26.6614
VF_0622	ferredoxin%2C 2Fe-2S type%2C Isc system	140.002	136.356	143.463	167.687	189.908	188.199	119.107	122.716	105.387	155.727	175.637	142.14	179.938	137.219	133.593
VF_0623	protein with possible role in Fe-S cluster biogenesis	173.285	145.049	141.764	216.153	228.889	204.318	146.918	152.845	160.879	199.531	222.62	186.093	203.635	182.145	135.502
VF_0624	aminopeptidase B	46.5861	48.7777	52.5795	75.0272	70.2857	55.9126	46.496	53.0865	41.0446	39.2901	53.5324	40.3465	61.1126	69.4379	56.1551
VF_0625	multifunctional nucleoside diphosphate kinase and apyrimidinic endonuclease and 3%27-phosphodiesterase	145.81	146.741	144.249	262.711	266.196	222.91	87.9564	132.077	88.703	122.63	132.161	129.56	119.548	159.997	129.6
VF_0626	predicted enzyme	54.7594	47.3629	56.5992	56.6734	61.2948	48.2442	51.3309	48.7889	58.6338	33.0399	40.0601	39.1177	57.9323	65.4819	54.7426
VF_0627	type IV pilus biogenesis%2Fstability protein	30.7087	28.5385	35.6631	46.0805	38.9889	49.8822	30.454	34.5228	38.8584	29.1618	40.77	41.1809	59.4424	47.3751	50.3488
VF_0628	integral membrane protein	60.0127	55.7075	54.2977	72.7977	79.844	93.2179	44.8534	50.2732	55.4676	46.9506	62.1067	41.3055	66.1636	65.0849	51.2965
VF_0629	1-hydroxy-2-methyl-2-%28E%29-butenyl 4-diphosphate synthase	13.6731	10.8146	15.6383	20.2932	18.1098	17.5403	10.9892	12.9299	11.5911	12.6432	12.0386	11.2064	17.1766	18.3114	13.9319
VF_0630	histidyl tRNA synthetase	137.192	117.979	162.37	187.612	165.904	109.907	152.498	142.398	136.323	158.683	165.498	116.829	143.349	169.197	123.614
VF_0631	conserved protein	89.099	68.4431	108.943	100.46	92.4016	61.0723	126.003	90.409	94.0446	83.1431	84.8272	58.071	91.3798	116.948	76.5417
VF_0632	lipoprotein component of outer membrane protein assembly complex	129.013	102.742	166.951	106.353	100.237	84.358	162.415	147.03	143.965	116.838	122.045	100.865	149.464	138.295	122.623
VF_0633	predicted GTP-binding protein	102.947	103.983	135.223	111.503	102.062	83.2847	89.1228	100.708	79.3117	71.7252	91.7994	78.2086	87.0316	102.677	79.5826
VF_0634	Predicted metal-dependent hydrolase	28.4749	42.594	34.1366	67.6509	70.5618	60.9166	24.2695	22.9969	21.0953	34.2723	42.0841	39.0228	33.1176	40.7314	31.0619
VF_0635	conserved hypothetical protein	120.923	167.149	139.044	361.872	370.741	326.233	116.473	133.844	91.1579	173.115	238.121	178.378	143.861	212.038	140.62
VF_0636	exonuclease VII%2C large subunit	7.58227	5.82725	6.3709	11.7422	10.102	11.7125	5.99237	6.65811	5.24828	6.65742	6.65957	6.01825	5.01346	7.9941	5.51071
VF_0637	IMP dehydrogenase	58.4669	48.9314	62.8049	73.9859	59.0829	49.7353	56.9646	60.2072	59.757	29.9994	37.0013	30.2128	59.7927	72.9628	52.1842
VF_0638	GMP synthetase %28glutamine aminotransferase%29	65.3319	61.2811	68.4429	123.141	105.73	87.1639	56.6997	61.1612	51.5316	56.9239	69.8412	51.9543	64.9102	84.5419	61.7475
VF_0639	aminobenzoyl-glutamate transport protein	12.3768	12.465	10.8633	31.434	25.0464	24.151	10.5144	10.3356	9.38676	10.6196	13.9103	12.1296	16.2759	22.5234	18.7961
VF_0640	hypothetical protein	32.0977	20.9885	32.111	18.7089	18.0446	15.2939	30.1081	29.9282	35.4395	12.7903	13.5258	11.4699	33.429	26.7858	18.8922
VF_0641	conserved protein	6.60146	6.06206	6.53216	7.88186	9.14709	7.89756	7.28479	6.09772	6.23721	4.28082	7.13813	4.39536	7.6156	6.76273	5.02058
VF_0642	endoribonuclease L-PSP%2C putative	3.35231	2.83524	2.77165	4.55927	6.14781	4.81651	2.11041	2.84041	2.49528	2.77441	3.81035	3.51684	3.50759	2.4226	3.62278
VF_0643	serine transporter	15.8602	15.79	13.1815	16.2914	15.8679	16.5279	9.86454	12.0612	12.1434	6.7075	10.2458	8.89053	13.1744	16.4055	9.16966
VF_0644	predicted esterase	23.5837	30.7095	28.3196	32.3341	34.2855	26.0403	17.3725	21.0139	16.7794	23.4191	29.351	25.9502	22.6897	23.0121	16.4433
VF_0645	alcohol dehydrogenase class III%2Fglutathione-dependent formaldehyde dehydrogenase	3.16576	2.78072	5.39458	1.94036	3.3432	1.88715	1.31331	1.98115	2.47789	1.59862	3.23916	2.03719	2.79512	2.63484	2.60393
VF_0646	periplasmic protein disulfide isomerase%2C DsbA-like protein	88.8198	119.91	85.3132	141.588	167.891	156.27	91.3613	115.002	85.1116	96.8032	142.783	132.524	105.985	109.484	81.424
VF_0647	proton%2Fsodium-glutamate symport protein	8.94865	7.68694	7.25795	8.56021	8.36306	6.9908	7.38527	8.72396	7.00449	4.46429	5.59197	5.25873	6.95842	7.48363	4.52776
VF_0648	glutathione-dependent formaldehyde dehydrogenase	7.3759	6.60422	11.9635	9.80958	7.60698	5.40115	6.79008	8.09249	4.57033	7.61897	6.85097	6.3444	5.80525	8.09544	7.88031
VF_0649	predicted DNA-binding transcriptional regulator%2C LysR family	23.6317	18.0755	22.4173	40.9667	34.3179	32.0409	19.4235	19.9373	19.7543	19.434	27.6242	17.4713	22.3619	27.3482	17.3661
VF_0650	tRNA-specific adenosine deaminase	39.6495	34.9445	38.1207	36.8451	40.1782	29.5919	36.9367	35.6292	38.7874	30.6312	27.4762	33.7992	29.428	29.2818	28.4114
VF_0651	amino-acid abc transporter binding protein	41.7503	44.9751	48.2204	49.4895	49.0021	41.7735	44.9785	41.737	40.5766	36.4213	43.7292	33.747	44.0212	45.3411	32.9847
VF_0652	phosphoribosylformyl-glycineamide synthetase	3.13262	2.53031	3.96408	4.14509	3.11466	2.66463	3.37104	3.26247	3.43465	3.22481	3.12163	2.1271	3.86245	4.18088	3.23836
VF_0653	23S rRNA methyltransferase	26.9409	26.4977	32.0314	36.388	32.5652	30.748	26.4693	28.3244	30.3649	25.7758	27.3475	26.4523	25.3135	36.0863	19.7052
VF_0654	hypothetical protein	861.272	961.048	901.432	731.037	875.889	695.224	806.266	796.266	720.932	629.758	749.161	722.803	862.364	1014.98	666.326
VF_0655	endochitinase	32.732	32.3626	38.7124	22.5416	25.118	17.3233	30.1459	35.5587	37.1443	19.8926	26.2095	20.9272	40.659	34.535	30.5992
VF_0656	transcription elongation factor	28.1195	19.9105	25.2775	37.6783	37.8466	39.74	27.4484	23.447	35.9731	25.6021	24.6298	23.6969	30.7393	33.8047	25.6273
VF_0657	succinylglutamate desuccinylase%2Faspartoacylase family protein	51.4058	41.9824	63.7713	79.7862	61.6734	59.8187	34.9518	39.9579	29.4978	51.2539	48.2183	41.4418	30.2785	48.3656	40.6633
VF_0658	ribosomal protein S6 modification protein	23.5152	21.517	37.986	32.0432	30.6695	26.4563	29.8097	35.865	27.0317	28.4333	34.9802	28.0939	32.9471	32.309	36.4645
VF_0659	ribosomal protein S6 modification protein	60.458	71.1005	81.2901	144.752	149.803	104.587	64.8855	63.6049	39.5804	142.434	144.345	98.4834	42.6344	69.4427	54.1723
VF_0660	sodium-dependent transporter	8.81575	8.3491	9.47356	8.90741	10.7684	8.2882	6.32966	8.18042	7.93113	4.88454	5.85622	7.48801	7.35162	7.83397	5.5939
VF_0661	hypothetical protein	11.559	15.7066	9.18773	13.3845	13.9058	12.3184	16.3804	17.4288	14.6266	9.34641	4.90113	9.77418	10.5034	15.3898	4.18437
VF_0662	hypothetical protein	10.4839	12.9961	7.53686	15.327	16.5849	11.3086	10.7418	15.9145	11.4539	5.37347	8.90618	5.05747	9.5109	14.8806	6.13451
VF_0663	N-acetylneuraminate lyase	10.4471	9.07098	11.0394	10.3011	7.84827	7.11078	9.16007	8.89247	8.63613	8.48282	10.4656	9.09139	8.07106	8.83624	5.68193
VF_0664	DNA-binding transcriptional repressor	79.7133	81.3065	81.1873	70.9904	79.5067	58.0283	59.626	72.9259	59.4338	46.2518	68.9635	66.4393	80.0653	76.9904	55.6845
VF_0665	N-acetylglucosamine-6-phosphate deacetylase	12.7581	14.1726	12.893	15.6823	20.7627	18.4509	10.1765	12.1627	11.7163	13.5319	16.5105	13.3928	14.0013	11.8664	8.68039
VF_0666	N-acetylmannosamine-6-P epimerase	1.93181	1.62429	2.91531	2.12689	1.96228	2.17932	1.78454	1.67374	1.67255	1.48348	1.56277	1.58663	3.34913	2.08184	1.5477
VF_0667	N-acetylmannosamine kinase	0.68511	0.547246	1.10739	1.0843	0.381415	0.683018	0.769877	1.18949	1.11978	0.803257	1.12826	0.878204	0.677021	0.851702	0.943993
VF_0668	N-acetylneuraminate transporter%2C sodium-glucose%2Fgalactose cotransporter	1.35839	1.15738	1.61074	1.54995	1.28333	1.18189	0.76125	1.32137	1.25011	0.540535	0.976164	0.792853	1.10643	1.64716	1.37419
VF_0669	conserved protein%2C linked to N-acetylneuraminate catabolic genes	18.8132	20.3762	19.9889	17.0268	23.4327	18.3584	15.7661	16.0755	15.8034	8.80639	15.2635	12.8664	20.0615	22.0121	14.4779
VF_0670	urease accessory protein UreG	6.34521	6.69347	7.74632	3.72585	2.51201	3.49427	7.45042	10.0723	9.63499	2.89705	2.70691	2.26325	9.7936	8.90893	7.80317
VF_0671	urease accessory protein UreF	2.08463	1.92016	1.96391	1.17859	0.669149	0.449354	2.60485	2.84041	2.9468	0.822047	0.692791	0.703367	2.37551	1.91171	1.2421
VF_0672	urease accessory protein UreE	1.60246	1.0565	0.772224	0.75612	0.113285	0.608595	1.69864	1.64871	1.1587	0.874785	0.804258	0.680447	1.9103	2.23206	0.80108
VF_0673	Urea amidohydrolase%2C alpha subunit	6.79817	4.82683	7.6441	2.39801	2.4823	1.8424	8.30681	7.6282	11.0615	2.10942	1.87436	2.7858	8.20353	5.48292	6.2591
VF_0674	urea amidohydrolase%2C beta subunit	0.631466	1.34506	0.946722	0	0.156245	0.419691	2.25268	1.51595	2.75228	0	0.739496	0.281544	0.832013	2.58593	0
VF_0675	urea amidohydrolase%2C gamma subunit	1.985	1.58556	1.95301	1.91228	1.10509	0.123684	3.50524	3.1911	4.70963	0.517182	0.653793	0.663774	2.94235	0.870945	1.43266
VF_0676	urease accessory protein UreD	11.9825	6.38084	8.44535	3.01134	3.41602	1.86113	13.4558	10.631	20.8393	1.76459	1.86845	2.28411	13.3283	9.44819	5.28694
VF_0677	putative dipeptide ABC transporter	0.293628	0.5629	0.660331	0.258624	0.523101	0.995287	0.603352	0.725049	0.891729	0.24481	0.67053	0.523667	1.08327	0.893242	0.863107
VF_0678	oligopeptide transport ATP-binding protein OppD	7.47346	4.66954	6.33057	4.11408	7.17478	6.85459	5.97201	4.92108	7.31328	3.94626	4.15721	4.48724	7.15546	7.17024	6.11963
VF_0679	oligopeptide transport system permease protein OppC	0.343284	0.313377	0.275714	0.0539928	0.509635	0.146672	0.29391	0.353192	0.786034	0.102218	0.344582	0.306112	0.387692	0.516411	0.154449
VF_0680	oligopeptide transport system permease protein OppB	2.22166	1.16301	1.39725	1.20228	2.34791	1.12621	1.99884	1.23975	1.96947	0.588651	0.330729	0.705134	2.53032	1.32174	0.711552
VF_0681	oligopeptide-binding protein OppA	4.71141	4.37264	2.82543	2.86531	2.2982	2.50508	5.68572	3.57785	7.53265	1.19246	1.57641	1.3604	3.99067	3.96376	1.7429
VF_0682	prolyl-tRNA synthetase	44.0405	34.1501	47.2032	60.2396	46.1861	43.1706	33.4156	39.7984	31.5153	30.659	34.089	28.9217	39.9617	39.9793	36.8505
VF_0683	conserved protein	0.94587	0.839482	1.00448	1.67779	0.85814	1.36208	0.764838	1.35163	1.32988	0.492882	1.15384	0.749732	2.00788	1.59857	2.20662
VF_0684	DL-methionine transporter subunit	35.105	34.6257	51.3465	71.1304	61.3985	52.312	40.2465	42.1221	35.9435	37.5992	47.3072	40.1415	47.1083	56.5174	47.5011
VF_0685	DL-methionine transporter subunit	3.48659	4.36167	3.23591	5.60569	5.17615	3.42076	5.30688	3.87193	5.32227	2.36475	3.84003	1.7766	5.03141	5.18022	3.89263
VF_0686	DL-methionine transporter subunit	50.1031	36.5027	33.497	34.818	37.6199	35.8286	44.2057	34.6691	60.4341	16.8508	24.6434	23.4748	43.2793	45.4273	27.9575
VF_0687	D%2CD-heptose 1%2C7-bisphosphate phosphatase	115.529	100.809	110.178	96.5008	112.558	86.5006	79.2932	97.9452	79.4473	57.5433	78.8945	71.9739	93.5358	104.621	73.1694
VF_0688	predicted oligopeptide transporter subunit	9.62186	9.85939	8.60614	13.8037	14.5009	14.0254	9.11171	9.37462	9.13155	7.78665	9.82745	7.86498	10.7088	12.6225	8.95324
VF_0689	predicted oligopeptide transporter subunit	7.6216	7.73792	6.6878	15.9983	16.6023	14.238	7.8366	7.47517	8.53264	7.83171	10.354	6.00236	9.52597	12.9179	8.33771
VF_0690	oligopeptide-binding protein OppA	10.9084	9.42855	13.3184	17.0962	13.8076	15.5822	11.1342	10.8882	11.7946	9.77771	10.1172	9.79976	14.6677	17.3826	17.4552
VF_0691	oligopeptide transport ATP-binding protein OppD	4.81398	4.80907	4.53182	9.24439	10.2493	9.9706	5.36767	5.14491	7.90171	4.62811	5.27701	3.26113	6.04784	9.21288	8.14868
VF_0692	oligopeptide transport ATP-binding protein OppF	1.62563	1.52523	1.52326	2.64208	1.83878	1.65925	0.99416	1.99114	1.24076	0.564732	1.08785	0.931889	1.58094	2.12848	2.23483
VF_0693	lipoprotein%2C putative	23.3457	34.688	28.5556	101.81	100.764	86.9667	28.1781	29.0578	23.0567	54.2388	93.3215	103.784	32.1105	53.298	40.409
VF_0694	hypothetical membrane spanning protein	53.489	64.1867	44.485	48.3065	65.8694	75.3194	61.4129	68.284	82.3961	37.3132	67.0059	51.4337	73.0748	82.2676	50.3954
VF_0695	serine hydroxymethyltransferase	173.307	141.13	194.165	108.241	98.1191	73.5397	190.391	204.245	219.073	80.8746	101.54	96.2473	237.234	202.389	195.941
VF_0696	accessory colonization factor AcfD-like protein%2C predicted inner membrane lipoprotein	15.5787	12.6515	16.9715	11.9573	14.4344	13.0881	14.6188	16.0612	15.6255	9.39488	11.88	10.9191	17.0355	16.1237	12.4038
VF_0697	lipoprotein%2C putative	925.296	1037.49	747.469	1061	1305.26	1123.9	759.644	893.472	838.066	616.012	923.229	952.491	932.353	942.374	750.465
VF_0698	methyl-accepting chemotaxis protein	18.9219	14.7329	17.7587	11.1426	13.4301	8.22958	17.6204	15.8421	16.9322	6.95307	10.8423	8.23484	18.1274	13.6055	10.1696
VF_0699	transcriptional repressor NrdR	159.798	148.593	159.978	296.471	260.896	227.609	138.958	146.896	128.962	209.759	226.982	187.587	175.145	196.146	151.901
VF_0700	fused diaminohydroxyphosphoribosylaminopyrimidine deaminase and 5-amino-6-%285-phosphoribosylamino%29 uracil reductase	25.3354	21.8433	24.7198	37.4502	35.7221	36.6843	27.7456	29.032	31.3241	22.0383	25.2841	23.7874	30.5116	35.4465	27.0195
VF_0701	riboflavin synthase%2C alpha subunit	29.2996	24.8788	28.7069	36.4715	37.1386	30.8614	28.5085	31.6144	28.1378	18.0355	19.6141	15.992	34.466	39.6276	22.4246
VF_0702	3%2C4-dihydroxy-2-butanone-4-phosphate synthase	68.5149	58.3258	78.674	90.7958	68.5131	57.696	59.297	66.5647	60.0501	52.5676	67.1801	49.8287	86.3573	81.1924	69.3737
VF_0703	riboflavin synthase%2C beta subunit	220.816	186.612	237.626	289.807	238.706	200.432	192.06	211.524	185.068	136.167	175.39	152.833	227.714	219.188	178.923
VF_0704	transcription antitermination factor NusB	58.6474	57.5053	52.9546	62.9799	71.5834	51.9896	64.4312	64.7151	49.2715	33.1107	53.695	36.987	51.4803	77.1617	41.186
VF_0705	thiamin-monophosphate kinase	12.464	14.514	9.45583	15.8719	17.2777	14.9335	11.3784	12.5533	15.4867	9.15536	14.6732	18.2784	20.2312	17.6141	12.2965
VF_0706	phosphatidylglycerophosphatase A	3.05397	3.17323	2.59643	4.18246	5.75029	3.71298	2.99737	2.52902	2.82765	2.94989	3.20571	2.59043	3.43502	3.48609	3.20607
VF_0707	periplasmic AI-2 binding protein LuxP	15.9855	20.5941	18.6906	24.0198	24.2294	28.0311	16.0965	16.6538	15.2097	13.4116	21.8991	12.7006	13.0701	15.8803	12.982
VF_0708	membrane-bound sensor histidine kinase LuxQ	17.1234	21.4699	16.7272	18.3541	20.9147	20.4486	13.4688	17.3589	15.3082	10.1725	13.876	13.0559	13.8331	15.8357	12.2366
VF_0709	hypothetical protein	46.362	45.7884	35.7643	59.7984	70.8293	86.932	43.7325	33.8339	36.2683	39.3281	55.3983	47.3508	45.1043	42.103	28.7216
VF_0710	Antibiotic biosynthesis monooxygenase domain protein	65.8348	96.4521	67.7677	115.973	140.647	117.18	62.7817	70.9291	47.5006	75.4169	110.757	79.2293	64.7401	66.8836	49.2225
VF_0711	1-deoxyxylulose-5-phosphate synthase%2C thiamine-requiring%2C FAD-requiring	23.678	22.5476	25.8413	36.2996	37.1903	28.7434	17.4275	21.8025	17.4903	19.845	23.1559	17.9381	19.7674	22.9315	16.4392
VF_0712	geranyltranstransferase	14.076	10.0089	11.2189	20.6025	21.0814	21.0082	15.3834	11.9692	15.8907	13.5479	16.8356	13.8439	15.328	18.4554	10.822
VF_0713	exodeoxyribonuclease VII%2C small subunit	35.7639	46.8287	19.1496	72.1032	88.7211	98.9379	38.5734	43.3272	34.6108	45.824	75.7418	55.223	49.7741	66.1187	28.1182
VF_0714	flagellar motor protein MotA1	58.4073	47.0066	72.5128	19.4914	20.9678	14.325	70.9164	49.1947	76.7417	34.1919	39.9715	34.853	44.1969	41.485	32.9491
VF_0715	flagellar motor protein MotB1	98.5675	105.192	135.865	19.937	28.5599	14.555	114.915	106.641	96.9639	60.3151	71.3056	66.6401	64.0325	62.7128	56.7344
VF_0716	sulfurtransferase required for thiamine and 4-thiouridine biosynthesis	77.4697	77.5195	88.8261	64.1263	67.5313	61.3686	75.8756	87.1599	84.9979	46.6517	59.5881	45.0388	89.4249	96.9392	72.853
VF_0717	conserved protein	45.7224	46.3961	43.9143	88.1643	86.7342	62.0432	32.9481	40.8352	26.1962	46.3272	57.0584	41.0546	36.7317	43.4661	24.6665
VF_0718	2-dehydropantoate reductase%2C NADPH-specific	4.59539	3.52737	3.49136	3.64646	5.1628	4.33372	3.75723	2.93905	3.94649	1.85528	2.10899	1.47668	3.21834	5.23145	3.6508
VF_0719	conserved outer membrane protein	370.889	289.958	344.772	746.565	662.511	634.268	178.443	235.729	202.398	232.818	412.43	361.761	204.873	365.956	260.015
VF_0720	muropeptide transporter AmpG	16.9899	15.8068	18.4138	24.8793	23.8148	23.1402	14.8329	17.2219	16.9448	11.5426	13.3296	12.2893	20.9889	23.1755	17.5725
VF_0721	peptidyl-prolyl cis-trans isomerase	123.173	147.001	92.5336	98.412	129.522	75.2387	119.72	125.076	109.552	55.3634	82.3864	69.5643	114.335	103.331	64.759
VF_0722	putative lipoprotein	26.8656	29.1736	30.6528	42.1205	50.6375	38.6654	21.9305	24.2537	17.8865	19.2834	27.1242	17.7912	24.2926	38.2134	19.5628
VF_0723	predicted methyltransferase small domain	16.2531	13.3822	10.8993	9.19873	10.6595	9.6635	13.0213	10.6781	15.3904	6.6666	7.28094	5.12208	17.6308	14.5489	11.101
VF_0724	regulator of penicillin binding proteins and beta lactamase transcription %28morphogene%29	188.767	229.508	196.155	287.834	324.881	315.117	150.175	183.044	201.317	141.515	166.529	170.242	236.926	260.652	228.482
VF_0725	sodium-translocating NADH:quinone oxidoreductase%2C subunit A	100.654	89.9754	113.179	166.419	138.361	121.443	89.5986	98.7028	88.2593	92.545	106.473	77.4862	109.157	127.339	101.303
VF_0726	sodium-translocating NADH:quinone oxidoreductase%2C subunit B	33.2805	28.8048	40.5036	60.7815	43.3717	40.3852	34.6311	31.9171	27.4908	39.4866	38.5156	24.2786	33.4531	42.3928	33.2623
VF_0727	sodium-translocating NADH:quinone oxidoreductase%2C subunit C	41.6679	41.0479	51.6315	75.6708	49.8214	57.6602	47.8873	44.1272	36.3458	46.1745	52.6435	39.0291	60.7583	59.9552	57.7944
VF_0728	sodium-translocating NADH:quinone oxidoreductase%2C subunit D	31.1829	30.4958	39.596	63.1812	44.5336	38.1209	31.6214	27.9354	21.6047	29.6561	31.6579	22.3085	38.743	36.6238	33.6696
VF_0729	sodium-translocating NADH:quinone oxidoreductase%2C subunit E	23.8883	28.4546	37.3224	38.4128	37.3309	36.7885	28.1492	34.3443	25.7203	22.0787	25.4537	20.9092	41.3317	48.8392	43.7547
VF_0731	sodium-translocating NADH:quinone oxidoreductase%2C subunit F	44.7709	51.4252	60.1697	99.6944	71.7292	71.049	45.5532	47.9183	29.3124	47.2643	57.5211	37.3886	45.3395	62.8243	50.1127
VF_0732	predicted thiamine biosynthesis lipoprotein	26.9588	33.7674	38.7881	49.748	56.8065	50.2128	20.0411	27.476	18.7379	28.3602	36.9176	33.5715	25.3037	39.7252	27.7309
VF_0733	putative periplasmic protein	9.00493	15.7558	7.41328	19.4745	28.4083	19.8786	16.1079	13.8973	6.64693	7.70889	15.2533	11.4712	10.1698	8.84278	4.22028
VF_0734	DNA polymerase IV	16.9062	13.7861	12.0972	12.8602	12.3719	15.2883	18.1007	15.075	22.2141	8.50709	10.5592	7.55302	23.8505	17.1035	17.1029
VF_0735	alanine racemase	58.9385	61.0578	63.5938	39.9902	52.8212	38.1236	51.0709	53.4776	54.1309	40.8206	50.5434	40.8865	63.5522	57.9192	42.7759
VF_0736	aminoacyl-histidine dipeptidase %28peptidase D%29	36.2043	36.0612	48.3007	63.8901	43.9935	36.1965	31.2619	34.9958	29.0635	38.4027	35.3292	25.4136	36.2946	45.0436	44.554
VF_0737	predicted inner membrane protein	66.3212	40.1813	35.7054	50.318	57.9048	35.6757	74.3361	54.8987	102.526	32.2774	36.2442	30.643	79.1692	67.0118	38.5415
VF_0738	guanine-hypoxanthine phosphoribosyltransferase	156.903	166.061	151.775	254.528	233.908	190.922	130.834	144.599	113.315	122.683	176.321	150.709	112.852	169.512	121.95
VF_0739	hydrolase%2C binds to enzyme IIA%28Glc%29	16.5847	15.278	18.4443	29.2885	21.8359	26.4304	13.2666	15.5066	13.1993	17.1265	21.2118	15.0048	17.9441	17.2447	17.0613
VF_0740	gamma-glutamate kinase	39.2913	31.5557	35.861	40.2462	31.7488	33.6813	37.8633	37.5056	44.204	28.59	35.3111	23.9202	53.7285	41.6635	31.3884
VF_0741	gamma-glutamylphosphate reductase	21.8884	18.2636	22.5413	24.265	24.1138	20.4671	20.5756	22.0543	20.7826	14.9141	17.6868	13.5686	22.6742	23.2081	18.7632
VF_0742	lipoate synthase	35.448	26.8779	42.8276	24.8786	20.9235	21.3277	38.4274	43.1822	42.9722	18.0062	23.7344	21.2923	58.0627	44.2919	40.9634
VF_0743	lipoyl-protein ligase	54.5678	54.344	41.3824	65.2575	61.2922	61.4082	47.9989	48.3421	52.289	35.6443	47.733	37.8514	61.3248	63.6519	39.7978
VF_0744	conserved protein	297.786	326.496	243.535	299.948	368.684	247.582	288.704	313.403	305.846	140.222	227.906	198.224	253.804	332.123	164.936
VF_0745	D-alanyl-D-alanine carboxypeptidase %28penicillin-binding protein 5%29	450.05	334.407	418.889	228.37	240.954	175.128	357.556	341.851	453.847	246.479	283.901	248.172	368.838	363.236	236.768
VF_0746	minor lipoprotein	13.6622	8.43446	9.99851	8.15833	8.4569	9.37276	9.87327	9.67285	10.6268	3.86128	7.32183	4.70795	19.5878	13.2217	8.65424
VF_0747	cell wall shape-determining protein	8.6565	7.5108	6.76471	7.54359	6.69858	6.49754	12.5909	5.70833	8.48676	5.60803	5.90046	4.32154	16.8224	9.38539	5.78943
VF_0748	transpeptidase %28penicillin-binding protein 2%29	10.2237	7.72597	8.69473	13.0334	10.8879	12.7555	9.55521	8.52987	9.80148	6.60479	9.81976	7.01964	16.0177	12.615	7.55278
VF_0749	conserved protein	6.93537	5.68835	6.81237	12.6385	7.92924	8.82155	8.59969	9.92417	10.7598	5.81554	7.77179	6.11331	11.7638	8.95406	6.69498
VF_0750	predicted protein	85.1416	97.2259	60.9111	126.689	156.364	136.458	74.6837	67.0719	64.0944	83.8971	119.914	97.0233	83.4486	82.1107	60.887
VF_0751	DNA polymerase III%2C delta subunit	25.8718	17.3275	21.5127	14.322	16.9989	17.5203	20.1032	16.9628	26.8689	10.3094	12.3801	6.91463	24.6831	24.8441	12.6672
VF_0752	lipoprotein component of outer membrane LPS assembly complex	109.979	91.9855	131.682	138.119	158.081	140.692	90.1876	100.489	142.259	60.5687	81.1169	64.7805	135.159	126.24	87.2812
VF_0753	leucyl-tRNA synthetase	44.6665	42.0875	50.5844	74.9908	59.8552	53.0418	41.6668	41.6461	39.0914	45.838	51.2903	37.9753	47.1239	53.6738	41.3791
VF_0754	conserved protein	83.4845	86.6781	97.4564	144.206	131.903	123.992	58.2998	71.8984	72.0662	53.5481	65.8151	53.0261	66.5726	111.049	102.821
VF_0755	apolipoprotein N-acyltransferase	2.4747	2.45113	3.67308	5.53095	4.29848	4.07078	2.73322	2.72436	2.54692	2.11484	3.49942	2.2288	2.51069	3.56144	2.23424
VF_0756	predicteed ion transport	259.708	219.559	276.958	206.159	205.894	139.923	140.516	175.356	163.002	107.847	131.143	109.438	160.243	186.834	147.118
VF_0757	conserved protein	192.861	182.465	194.013	249.472	245.296	235.702	135.132	145.999	162.011	140.096	141.624	121.827	139.317	199.409	150.762
VF_0758	PhoH-like protein	8.32247	9.67252	12.3114	20.3117	18.2278	18.1084	7.20676	9.66967	7.60806	7.91497	12.7017	7.56238	8.38057	15.6245	11.76
VF_0759	isopentenyl-adenosine A37 tRNA methylthiolase	21.3383	20.4281	19.5557	23.0586	22.7726	19.9616	18.1566	18.029	22.1292	12.3119	16.3613	14.4761	23.0537	28.476	21.1305
VF_0760	2-octaprenyl-3-methyl-6-methoxy-1%2C4-benzoquinol oxygenase	60.9769	58.6652	60.9907	84.7829	90.5737	82.1949	40.2017	54.6408	56.193	35.7736	52.2198	44.9316	59.3503	62.1001	55.0051
VF_0762	predicted GTP-binding protein	15.5225	12.5087	21.5859	13.9518	10.5536	11.1955	16.2596	18.3026	18.1935	10.1644	10.8284	7.96204	16.7419	20.3718	16.2235
VF_0763	peptidyl-tRNA hydrolase	23.5962	18.5084	27.8769	20.362	19.8823	19.0736	24.5023	24.6054	26.6977	11.4649	16.0337	14.4302	36.0268	31.1527	25.6083
VF_0764	phosphoribosylpyrophosphate synthase	23.8017	19.0721	29.8028	36.2905	22.7397	23.5044	26.1319	24.8749	23.2459	14.8677	17.0143	12.3864	27.4036	34.3497	24.7112
VF_0765	4-diphosphocytidyl-2-C-methylerythritol kinase	2.59586	1.84311	2.62699	3.28671	2.18381	2.63107	3.85235	2.27017	2.9198	2.97588	2.88796	1.65892	4.38937	3.69532	2.04386
VF_0766	lipoprotein chaperone	36.0305	33.8477	28.3328	38.6147	49.3144	57.8189	25.1091	31.0974	33.071	22.5176	31.8036	22.2021	40.8493	33.9636	27.0807
VF_0767	glutamyl tRNA reductase	37.6161	36.6946	35.689	44.1079	48.5373	45.1442	30.3415	30.7528	31.1035	25.2128	29.9469	22.9826	27.0806	42.2321	24.0195
VF_0768	peptide chain release factor RF-1	13.017	11.1128	16.689	21.3835	16.6665	19.7405	13.5625	13.0739	13.7118	12.5253	14.2761	11.454	14.0203	18.2119	15.0753
VF_0769	N5-glutamine methyltransferase%2C modifies release factors RF-1 and RF-2	22.1116	21.2133	21.2126	36.1787	34.6504	30.4419	15.701	18.4617	21.0219	14.4484	22.3879	19.0523	16.5324	25.358	20.9561
VF_0770	transcriptional regulator	5.4782	9.27258	2.96994	12.3859	11.7636	9.75262	6.70041	5.33438	3.3835	5.4034	5.49891	4.79777	5.41352	8.69884	4.31328
VF_0771	predicted transcriptional regulator	56.6157	51.9923	57.1752	79.5038	82.6811	76.0391	51.1197	47.6159	43.907	51.021	64.5588	49.1274	54.5945	67.376	38.2189
VF_0772	3-deoxy-D-manno-octulosonate 8-phosphate synthase	48.4789	55.7432	63.4403	96.7504	87.4728	80.2161	36.0974	46.7637	29.9784	61.177	65.8537	55.1225	48.21	67.1424	47.4391
VF_0773	uroporphyrin-III C-methyltransferase	52.7724	47.4624	48.0467	30.2468	35.4812	26.4741	49.1921	54.9911	54.7825	21.7879	33.7133	35.3474	47.8393	38.9793	30.3615
VF_0774	nitrite transporter	14.4032	13.7122	11.8212	11.2177	12.651	8.91105	11.7766	11.15	10.0407	5.64712	9.43703	6.97933	11.2279	13.2217	6.70947
VF_0775	nitrite reductase%2C NAD%28P%29H-binding%2C small subunit	2.96091	3.63861	2.56104	4.26297	1.69067	1.24887	2.04755	3.63222	1.34497	1.78027	2.00046	1.0155	3.90127	3.46437	1.43464
VF_0776	nitrite reductase%2C large subunit%2C NAD%28P%29H-binding	1.29447	1.05335	1.17752	1.18499	1.05805	1.10202	0.747163	0.793116	0.944769	0.485058	0.932551	0.765212	1.20732	0.88492	1.09937
VF_0777	methyl-accepting chemotaxis protein	23.032	22.1236	26.4375	16.7291	18.6993	11.7599	22.4582	20.673	25.3496	13.9186	18.1571	14.1199	16.7803	19.4158	12.8452
VF_0778	bifunctional UDP-sugar hydrolase%2F5%27-nucleotidase	264.212	254.534	315.587	316.196	271.842	236.934	225.999	252.936	248.794	214.453	243.949	221.779	264.904	269.636	260.267
VF_0779	conserved protein	26.2397	22.6848	28.9277	24.7221	26.7638	27.6946	24.9924	27.1291	36.6401	19.323	27.2164	31.5793	32.0373	28.8998	24.9199
VF_0780	CopG protein	19.9767	24.4716	23.3301	29.5456	35.0031	24.0184	16.8099	19.8476	12.8019	34.4009	38.7059	37.8442	20.4468	27.8875	21.5117
VF_0781	copper transporter	8.03562	8.29026	9.20838	12.0013	14.0873	12.9013	6.99954	9.28843	7.67477	33.3234	43.2917	28.1262	9.46445	7.89763	7.67295
VF_0782	DNA-binding transcriptional activator of copper-responsive regulon genes	46.9038	43.1872	38.7672	65.9391	57.8424	63.8067	39.5178	35.9529	39.4888	39.3393	45.2171	52.8227	43.8263	50.8341	32.565
VF_0783	predicted thioredoxin domain-containing protein	60.5438	78.8722	81.5943	102.788	106.361	107.203	44.8118	65.6316	49.2608	59.8053	75.988	59.8171	48.9037	75.6635	70.9745
VF_0784	predicted oxidoreductase with NAD%28P%29-binding Rossmann-fold domain	6.25204	5.64534	5.55269	7.78124	10.9632	9.66559	4.65464	4.80107	6.57361	4.06053	6.76455	6.98902	5.9693	7.89819	5.08904
VF_0785	glycine betaine transporter subunit	6.92041	6.1024	6.90298	6.14457	5.41317	5.45265	4.96942	5.70379	6.46575	2.90818	3.52931	3.25141	6.52005	5.964	5.19493
VF_0786	glycine betaine transporter subunit	0.311648	0.331913	0.934472	0.304995	0.514076	0.20713	0.41506	0.676913	1.19767	0.324792	0.273723	0.247024	0.684373	0.283607	0.908804
VF_0787	glycine betaine transporter subunit	1.19945	0.840425	0.67435	1.8766	1.31209	2.17129	1.13503	0.584559	0.931962	1.11845	1.44161	0.816249	1.82991	1.21874	0.364502
VF_0788	conserved protein with NAD%28P%29-binding Rossmann-fold domain	79.2395	44.3126	30.2585	33.1372	27.9652	27.3231	79.9297	44.4691	49.9423	36.1564	30.9804	25.362	115.642	91.6472	36.9861
VF_0789	predicted phosphatase	48.4147	52.5044	45.6463	68.5762	87.4221	68.0616	37.0268	43.9354	37.5152	32.5275	56.4983	49.1144	42.557	53.3052	37.0487
VF_0790	regulatory protein ToxS	30.5923	44.5893	30.9205	53.1337	50.3159	48.9352	25.3094	30.6266	25.0535	21.7805	38.7041	26.6666	25.8153	38.8506	24.8989
VF_0791	transcriptional activator ToxR	82.0786	86.0572	79.6197	108.3	106.321	112.524	53.4516	68.5208	69.5637	47.6456	66.8236	51.7645	66.1203	74.6383	53.3518
VF_0792	molecular chaperone HSP90 family	59.789	53.5274	66.1616	87.203	82.1871	68.4369	42.0826	49.3908	40.1132	48.7523	63.5403	45.9453	55.8788	63.686	51.0603
VF_0793	adenylate kinase	100.94	120.206	117.948	227.839	173.952	207.353	93.7441	115.406	80.2441	93.01	153.807	139.087	112.454	129.879	110.731
VF_0794	ferrochelatase	22.9524	17.7257	24.5028	19.9861	16.8363	19.6409	21.8715	24.491	29.4845	13.5132	18.1536	15.0483	32.8427	29.844	24.0549
VF_0795	peptidyl-prolyl cis%2Ftrans isomerase %28trigger factor%29	109.37	104.462	142.518	119.207	101.261	78.3885	85.4842	108.636	85.4943	62.4515	74.4603	62.264	95.8037	125.805	101.454
VF_0796	proteolytic subunit of ClpA-ClpP and ClpX-ClpP ATP-dependent serine proteases	29.2278	29.4632	38.9508	37.344	29.1061	26.7403	36.1974	33.289	27.0916	28.8937	26.2521	17.3217	37.1633	42.0081	38.2597
VF_0797	ATPase and specificity subunit of ClpX-ClpP ATP-dependent serine protease	434.162	444.522	524.288	618.95	567.779	443.205	316.093	388.482	260.941	373.074	454.667	360.495	358.691	417.616	331.486
VF_0798	DNA-binding ATP-dependent protease Lon %28La%29	94.304	93.8933	116.455	180.44	171.122	158.233	57.2611	84.1057	59.6555	98.5138	109.836	77.7484	74.4686	111.363	92.4343
VF_0799	HU%2C DNA-binding transcriptional regulator%2C beta subunit	625.673	877.065	636.918	1436.94	1554.44	1711.02	513.577	601.408	456.27	1101.24	1379.23	1319.02	564.208	740.5	664.542
VF_0800	peptidyl-prolyl cis-trans isomerase %28rotamase D%29	71.4214	70.6909	84.2582	70.5215	65.6028	58.2426	67.3539	71.0321	70.877	43.9071	61.9144	48.9808	71.1234	82.786	62.687
VF_0801	ComE-related protein	61.0389	81.7887	69.0527	81.9547	107.562	101.05	45.1432	50.0364	39.0376	68.3973	88.153	73.7895	51.0008	53.7083	54.1806
VF_0802	di-%2Ftripeptide transporter	13.6319	12.1035	12.8408	9.89404	10.7962	10.5579	13.068	14.0538	12.1995	8.78922	11.0987	10.0353	15.5931	14.3321	9.86954
VF_0803	DNA-binding transcriptional antiterminator	204.096	210.825	155.895	236.564	267.418	215.193	156.17	163.402	118.686	132.002	197.312	178.209	187.371	216.082	130.5
VF_0804	asparagine synthetase B	28.5666	30.0173	36.4176	53.3015	45.7797	42.551	19.8589	28.5356	22.5628	31.3408	42.5805	35.6947	26.5339	33.2661	31.641
VF_0805	glutathione-regulated potassium-efflux system protein KefC	19.3174	19.7775	19.1735	19.9309	21.1881	18.9324	18.039	17.4237	16.8084	17.99	19.4286	17.3715	18.3738	21.9188	15.5714
VF_0806	DNA-binding transcriptional dual regulator%2C repressor of N-acetylglucosamine	19.3507	23.0085	22.5915	31.2267	30.2399	24.2761	16.2505	15.4956	12.6011	18.3335	21.0077	17.1728	17.7702	20.5466	16.3618
VF_0807	N-acetylglucosamine-6-phosphate deacetylase	136.246	119.253	147.934	264.497	249.618	314.471	100.273	114.186	143.065	209.604	239.246	325.659	126.588	163.465	181.223
VF_0808	fused N-acetyl glucosamine specific PTS enzyme: IIC and IIB components	9.78708	10.5572	14.2782	22.5179	13.7847	16.9875	9.53967	11.4897	11.0931	11.246	14.5252	12.5539	14.6809	18.7624	17.5984
VF_0809	glutamyl-tRNA synthetase	174.07	178.723	162.672	195.554	200.216	176.377	128.564	141.267	106.983	127.009	166.066	118.668	163.76	153.061	108.747
VF_0810	DNA-binding transcriptional dual regulator of siderophore biosynthesis and transport	734.454	771.315	517.247	709.919	857.449	654.049	519.189	630.785	537.744	482.317	638.986	537.953	542.359	643.512	339.081
VF_0811	hypothetical protein	115.954	122.204	96.9696	91.3913	107.41	114.473	100.659	114.898	165.391	50.997	56.1698	71.0681	135.012	128.395	107.912
VF_0812	flavodoxin 1	149.228	138.488	136.46	179.248	192.517	151.04	134.035	125.447	111.733	111.659	124.449	116.016	136.764	172.605	127.254
VF_0813	hypothetical protein	327.37	345.408	347.327	387.494	540.877	404.117	257.206	286.235	340.381	218.558	349.624	329.413	397.163	453.451	307.367
VF_0814	putative esterase%2Flipase YbfF	48.3787	48.0794	57.8733	39.8153	49.387	36.7268	34.3105	43.0689	40.9341	31.3485	37.3179	27.6407	42.9409	39.4312	32.6424
VF_0815	regulatory protein for replication initiation	32.6972	34.3817	39.2531	59.2881	50.4918	59.8192	24.5025	27.0266	35.5723	21.3967	35.8826	27.4307	31.6963	41.1685	30.1892
VF_0816	phosphoglucomutase	21.8975	20.8729	21.6276	28.3441	27.1019	25.5295	16.3704	20.0705	17.0516	15.1824	20.3123	16.502	24.4431	21.9188	21.4826
VF_0817	conserved metal-binding protein	20.3959	19.661	20.8135	37.6992	41.4042	29.1399	17.1225	19.6571	14.2335	16.9636	20.8342	18.4972	14.0579	29.6121	20.9429
VF_0818	citrate synthase	40.519	43.1538	54.2547	37.6343	31.1558	28.5432	49.0754	54.9068	53.2829	23.5071	28.7973	18.3768	61.6598	61.3182	61.2118
VF_0819	succinate dehydrogenase%2C membrane subunit%2C binds cytochrome b556	72.3178	68.2636	59.8843	123.546	111.94	126.123	49.3573	64.9844	66.8394	39.242	54.1621	41.2417	61.5538	97.6234	67.9745
VF_0820	succinate dehydrogenase%2C membrane subunit%2C binds cytochrome b556	28.5051	27.1389	29.7453	49.0965	53.2186	49.301	26.9938	28.6614	31.6979	23.0682	27.5968	18.6788	37.7003	50.5332	43.527
VF_0821	succinate dehydrogenase%2C flavoprotein subunit	13.1103	11.7297	18.8855	26.6065	15.3443	14.8017	12.2583	14.1206	10.3629	11.4338	12.1473	9.31097	18.139	23.4924	25.0362
VF_0822	succinate dehydrogenase%2C Fe-S subunit	42.9845	42.3099	49.3968	52.3587	49.382	43.0628	46.5202	45.5228	47.4324	29.6277	45.7383	35.5654	52.2741	65.4182	59.0823
VF_0823	2-oxoglutarate decarboxylase%2C thiamin-requiring	29.5904	29.1198	40.4835	66.0507	45.0752	41.3053	29.9366	31.2522	28.1835	31.2128	33.2932	21.5456	40.5833	48.7724	47.546
VF_0824	dihydrolipoyltranssuccinase	28.0306	25.7016	35.9367	86.0096	50.2491	43.3672	26.3036	26.0067	19.3138	34.1139	35.8423	24.2781	37.259	48.8693	48.6223
VF_0825	succinyl-CoA synthetase%2C beta subunit	21.2398	19.8148	31.2536	38.5618	23.2319	22.9689	21.3213	24.4647	20.2761	19.4566	19.1914	12.7221	32.6003	41.7322	43.9208
VF_0826	succinyl-CoA synthetase%2C NAD%28P%29-binding%2C alpha subunit	95.6009	91.7961	142.814	165.286	138.356	182.308	75.9283	109.589	101.671	69.0043	88.307	99.6551	111.583	128.145	185.208
VF_0827	methyl-accepting chemotaxis protein	19.8088	19.2163	20.39	23.5539	26.047	21.5313	17.1342	17.7253	14.7817	15.0998	18.6708	15.6855	20.1044	17.7469	12.6436
VF_0828	zinc transporter subunit: membrane component of ABC superfamily	9.30708	7.16736	8.90883	9.82656	7.44003	7.56567	7.39638	6.87488	8.89823	3.83011	7.41992	5.27749	7.04332	8.20908	4.60973
VF_0829	zinc transporter subunit: ATP-binding component of ABC superfamily	12.8945	13.1111	13.0764	16.2324	23.5495	29.8335	9.37351	13.6672	14.6951	9.99	14.4451	11.5416	12.63	17.2504	8.78608
VF_0830	zinc transporter subunit: periplasmic-binding component of ABC superfamily	58.1514	60.0561	57.0371	58.7116	66.3366	93.1513	47.7761	52.5347	69.5846	39.7905	57.1552	54.0246	85.1331	78.2008	61.0036
VF_0831	predicted peptidase	39.3403	31.5058	45.7447	22.657	25.7775	24.6973	38.8529	43.554	52.623	22.2919	30.771	24.7084	48.6293	45.277	42.0629
VF_0832	hypothetical protein	47.3863	37.0573	37.6776	35.342	37.8276	35.1379	36.3434	38.2882	35.531	23.9647	31.2945	23.5546	47.2651	37.9445	25.6063
VF_0833	ferrous ion transport protein A	64.5356	71.8964	49.3672	167.91	150.697	118.31	45.6443	71.8325	44.8344	142.772	236.876	211.645	70.4609	103.511	69.136
VF_0834	fused ferrous iron transporter%2C protein B: GTP-binding protein%2Fmembrane protein	34.7178	32.9255	44.8316	97.961	70.2375	64.3166	29.7245	31.6043	21.9831	102.353	118.256	87.6644	40.7336	51.619	43.6534
VF_0835	hypothetical protein	30.1903	39.2438	23.85	66.3077	70.793	70.8463	27.969	28.0352	17.7625	95.6818	119.256	94.8456	38.3505	32.063	26.6554
VF_0836	phosphate acetyltransferase	11.2487	12.2936	18.35	14.5568	11.4072	8.03985	11.4681	13.7101	9.66454	6.27641	7.02231	5.61719	12.0622	17.1908	15.7877
VF_0837	acetate kinase A and propionate kinase 2	35.3054	36.0999	45.6164	56.5643	46.182	48.9081	30.9517	36.2923	28.1977	26.6083	39.2359	33.4937	38.3454	49.079	41.4378
VF_0838	conserved inner membrane protein	1311.34	1215.68	1595.18	1811.26	1944.7	2029.43	808.385	1358.47	1011.21	1093.5	1517.71	1762.47	1330.25	1113.22	1486.33
VF_0839	arginyl-tRNA synthetase	28.0408	24.7295	33.9124	38.775	31.0372	27.2223	24.6556	30.207	22.5607	17.7774	21.7801	17.2737	28.0871	33.1122	27.4628
VF_0840	predicted metal-binding enzyme	32.0606	28.6554	36.6863	28.9307	32.2912	35.5977	38.5907	46.8273	50.0618	22.6028	34.3983	35.5962	47.1297	42.293	42.9628
VF_0841	dehydrogenase	8.15028	7.19038	7.59145	6.36169	6.59169	6.27595	8.01955	8.01006	5.77235	4.59565	5.71609	5.23386	9.93733	8.14838	4.91663
VF_0842	putative O-methyltransferase	20.2609	17.7639	17.8466	28.0674	27.7855	26.6754	17.0463	16.7633	16.9735	11.7471	16.315	9.98854	19.2468	19.1456	13.1233
VF_0843	lipoprotein%2C putative	49.3912	46.8431	41.9093	49.2137	59.299	59.9589	35.0908	41.3641	54.4737	31.5773	44.6398	45.4956	58.1232	51.7665	42.0692
VF_0844	hypothetical protein	30.1588	23.953	23.553	30.5413	33.9239	34.8897	20.4895	23.3515	24.8339	15.1791	24.3643	20.973	24.2762	28.1813	13.2911
VF_0845	1-acyl-sn-glycerol-3-phosphate acyltransferase	20.7784	15.6209	16.7036	11.3348	13.7487	11.9041	17.3874	17.4605	24.4289	8.96567	12.3042	10.1865	23.4133	19.1961	10.9066
VF_0846	acyl carrier protein	10.3794	11.998	6.83175	19.371	23.4895	14.0072	7.58606	10.679	5.97967	9.23414	11.0062	8.23961	6.17076	11.6999	4.65087
VF_0847	acyl carrier protein	14.7244	12.266	7.04884	15.7298	18.8296	18.7489	16.476	10.0496	12.6673	9.87575	14.5971	12.48	14.5985	16.5457	8.57062
VF_0848	DNA gyrase subunit B	16.7263	12.8973	12.5635	17.7525	16.8856	20.744	13.4041	14.9375	17.4966	9.69208	10.5774	11.9321	15.5151	14.8735	11.9404
VF_0849	AMP-%28fatty%29acid ligase	6.30235	3.9818	6.12569	3.64581	4.75749	4.60584	5.39591	5.98971	8.31284	3.31192	3.96392	2.95284	8.26874	5.24926	5.55092
VF_0850	AMP-%28fatty%29acid ligase	5.20931	5.33467	3.71728	5.29419	5.20537	8.78883	7.63359	4.32897	8.02847	7.83032	8.1829	7.32517	7.39172	6.91556	3.26022
VF_0851	predicted acyltransferase	8.19797	7.78717	10.389	9.90403	9.01284	8.90187	11.6855	8.57138	13.0652	6.99663	9.39938	4.82083	11.7942	13.5842	8.28064
VF_0852	phenylalanine and histidine ammonia-lyase	17.6229	10.7362	18.2788	19.4025	15.5817	15.306	16.4675	16.901	18.5111	9.97167	13.013	11.4051	21.2258	20.2481	19.2181
VF_0853	esterase	2.94023	2.41567	4.34516	6.19683	4.98861	4.43875	2.87697	2.67938	3.4725	4.90279	4.42703	3.14623	4.31677	3.83333	2.91029
VF_0854	hypothetical protein	6.34521	7.72323	9.17328	19.0285	22.5184	19.6402	11.5378	7.27446	7.08605	10.3916	13.3753	8.35248	8.44001	7.98975	6.15372
VF_0855	transporter	3.75658	2.52686	3.40145	4.83252	3.84518	4.6124	3.31785	3.53954	3.31913	2.65809	3.69884	2.02752	4.19417	3.65506	3.77763
VF_0856	phospho-N-acetylmuramoyl-pentapeptide-transferase	6.22454	7.84044	7.67208	7.90745	7.19723	8.3536	5.12432	7.08158	6.31127	3.99205	6.571	5.39042	7.25508	8.89357	7.85404
VF_0857	3-oxoacyl-%28acyl carrier protein%29 synthase	3.18801	2.99191	4.82693	5.00428	3.65509	3.0524	3.08081	4.644	4.10063	3.45405	2.93867	2.4769	4.9075	4.24711	5.23557
VF_0858	predicted 3-hydroxylacyl-%28acyl carrier protein%29 dehydratase	12.9141	10.4428	15.2382	16.6757	15.3851	17.7226	10.852	14.6812	17.6864	9.47103	11.2726	10.0941	18.486	15.0167	19.4155
VF_0859	3-oxoacyl-%28acyl-carrier-protein%29 reductase%2C putative	4.341	6.43958	5.28793	10.526	8.43936	8.4494	4.95553	5.26386	6.32137	5.60125	5.67372	5.576	5.10684	8.28379	7.16132
VF_0860	3-oxoacyl-%28acyl carrier protein%29 synthase	8.64622	7.4314	9.58565	15.5316	11.3948	8.58957	7.58449	7.95939	6.03985	7.3668	8.34014	6.95251	8.79396	8.48355	8.18509
VF_0861	heat shock protein HslJ	1602.88	2028.86	1985.96	3298.55	3064.67	2860.55	1238.89	1500	1049.59	1760.65	2411.69	2219.84	1213.98	1981.99	1500.34
VF_0862	50S ribosomal subunit protein L25	2219.04	2225.83	2769	2332.29	2194.91	1849.35	3426.37	3104.54	2560.95	1897.16	2592.71	2260.1	2455.34	3140.54	2090.45
VF_0863	hypothetical protein	793.33	841.351	717.484	950.898	1151.59	903.668	636.658	734.96	549.885	473.068	732.097	569.463	758.496	794.647	502.908
VF_0864	predicted ATP-dependet helicase	5.56354	3.86535	4.49638	4.35475	4.00073	4.93989	4.83778	4.96389	8.54338	1.85723	2.93954	2.48055	6.5287	7.60292	4.92804
VF_0865	predicted hydrolase	13.6354	11.6847	11.7918	11.1992	10.463	10.1168	11.8194	11.1633	12.4221	6.68876	7.44515	7.01889	13.4664	13.8285	10.3227
VF_0866	hypothetical protein	1.0006	0.828853	0.625061	1.16285	1.32043	0.498773	0.809095	1.48703	0.750311	1.0428	1.75767	1.1401	1.09865	1.4309	0.525219
VF_0867	lipoprotein%2C putative	5.53284	3.58682	7.03279	3.37685	3.39274	4.31683	5.35495	5.94005	5.32699	3.94859	3.64466	4.55834	3.72425	6.05142	4.54571
VF_0868	hypothetical protein	52.5133	41.8866	43.9717	66.4273	54.4066	46.1894	44.1952	41.4606	36.5709	23.2886	36.7021	28.1626	42.9868	48.3695	26.196
VF_0869	hypothetical protein	12.4037	20.8369	13.2283	17.3168	18.6043	20.7797	7.99218	12.1039	11.1109	7.86275	11.0066	13.2271	13.1418	15.1113	12.4845
VF_0870	acetyltransferase%2C GNAT family	0.262007	0.209283	0.441914	0.360582	0.583459	0.326508	0.616889	0.404354	0.386797	0.273057	0.230123	0.058409	0.258913	0.91967	0.068764
VF_0871	transcriptional regulator%2C TetR family	12.2355	14.0619	11.5039	28.921	29.6588	28.8069	9.05529	13.4422	14.2289	10.5903	14.9359	11.2805	13.8444	13.8307	13.5706
VF_0872	methyl-accepting chemotaxis protein	7.64491	7.04177	6.58268	8.0757	10.9406	12.119	5.74931	6.23578	6.27489	4.05545	5.38377	4.51403	9.12003	16.842	8.96562
VF_0873	hypothetical protein	14.3656	17.2639	20.0823	13.7858	10.6635	10.5477	16.4546	12.3834	24.2374	9.20543	9.88932	9.34786	26.6014	21.2374	18.6475
VF_0874	protein translocase subunit SecF-like protein	0.583468	0.798955	0.328035	0.550619	0.309361	0.332392	0.927735	1.11486	0.457051	0.477775	0.658883	0.408798	0.988421	0.975252	0.43752
VF_0875	protein translocase subunit SecD-like protein	0.4316	0.481555	0.808842	0.633579	0.152559	0.901542	0.545488	0.909261	0.624161	0.385546	0.379078	0.384865	0.731149	0.697362	0.409944
VF_0876	hypothetical protein	7.54931	7.59355	10.6109	19.9326	17.953	23.3453	5.20673	6.9042	6.01473	8.01342	7.49015	5.85921	7.09177	14.0673	11.6678
VF_0877	transcriptional regulator%2C LysR family	3.0222	2.64553	2.56033	3.37297	4.17941	3.34315	2.23307	2.21494	3.14322	1.85528	3.01804	2.76878	2.67286	3.197	1.69501
VF_0878	EmrKY-TolC multidrug resistance efflux pump%2C membrane fusion protein component	166.728	110.041	118.043	113.439	145.85	142.586	133.834	140.813	253.736	49.2971	54.8987	75.9112	200.17	168.606	177.604
VF_0879	multidrug efflux system protein	8.4014	4.51125	7.49956	3.50411	3.43953	2.58971	10.5191	8.78837	12.6743	1.3658	1.56213	1.18949	13.1972	8.98109	6.90355
VF_0880	16S rRNA pseudouridylate 516 synthase	274.456	264.36	223.751	134.767	183.54	125.799	199.35	231.948	224.166	83.9737	129.62	132.216	233.016	198.95	160.349
VF_0881	bicyclomycin%2Fmultidrug efflux system	6.90263	5.92755	6.36307	9.61942	7.52411	10.4773	7.90642	8.57343	6.60989	5.89759	9.44898	5.32341	10.0781	8.8039	8.61736
VF_0882	hypothetical protein	28.5961	29.4581	25.4014	27.7228	34.2736	34.3863	24.8606	25.8501	26.5869	17.9158	26.9552	24.5661	29.9101	28.7523	24.8724
VF_0883	conserved protein with NAD%28P%29-binding Rossmann-fold domain	5.76814	4.84264	5.34648	11.557	11.2249	6.00956	4.22667	4.54455	4.58102	6.85086	9.49344	6.69589	4.79283	6.20171	4.55521
VF_0884	ABC transporter ATP-binding protein	22.9492	23.4306	16.387	30.5537	36.7228	41.7502	29.5923	22.2329	31.7952	23.9171	30.3574	23.4019	28.7662	39.199	13.5995
VF_0885	ABC transporter permease protein	1.87869	1.70805	2.02659	3.19511	2.85712	3.79159	2.4585	1.88578	2.29352	1.83059	2.6428	1.94766	3.26022	3.32401	2.98245
VF_0886	hypothetical secreted protein	34.3586	43.3562	35.1765	55.0866	55.9704	50.3476	29.6459	27.063	32.058	47.3722	57.6543	51.6498	34.6576	34.5695	28.2103
VF_0887	sodium-proton antiporter	21.4423	23.4971	25.9454	31.8362	25.292	25.6392	21.5438	19.2742	23.127	21.9385	25.6553	20.8667	16.2547	25.4319	17.5765
VF_0888	short-chain alcohol dehydrogenase	107.569	118.88	131.75	151.996	138.456	107.396	84.5189	90.7267	71.4967	89.1394	100.913	84.6089	78.9365	116.997	84.3271
VF_0889	predicted transporter	18.4662	14.1156	20.6889	20.0121	17.9237	16.5444	18.3849	15.5844	16.2544	10.377	14.5756	11.183	19.136	17.0972	13.8671
VF_0890	glutaredoxin 1%2C redox coenzyme for ribonucleotide reductase %28RNR1a%29	77.9256	72.0688	79.4526	98.6562	95.807	81.9483	67.6936	67.13	73.6692	35.9294	55.3047	44.97	49.7415	85.0083	53.6903
VF_0891	predicted DNA-binding transcriptional regulator	6.16434	6.93769	7.66878	13.333	10.839	13.1191	4.34198	5.03784	5.20019	7.01665	9.48444	5.84771	3.62901	7.67286	5.78292
VF_0892	glutamate decarboxylase	12.565	11.8277	12.7952	15.8675	15.3361	13.5724	11.0507	10.8865	11.4269	8.2705	10.1547	7.72719	12.2289	12.2201	11.0362
VF_0893	hypothetical protein	44.1993	47.9308	58.0098	58.5725	61.2723	55.1533	32.5794	36.1392	34.5082	24.0232	27.1873	24.2744	41.5562	59.8486	41.0999
VF_0894	predicted transporter	3.45913	3.63968	3.74898	5.36853	5.38288	7.27107	3.03298	4.20217	3.1642	1.99797	3.22121	2.22981	2.74561	4.38864	2.93138
VF_0895	hypothetical protein	40.1055	38.6496	30.9921	29.0944	34.8925	35.3291	32.9471	33.4114	34.86	18.0641	28.6649	19.2931	35.995	35.2885	19.8157
VF_0896	DNA transformation protein TfoX1 %28Sxy%29	93.2802	78.0304	82.3829	154.05	143.877	108.732	103.272	79.7321	106.529	244.34	193.469	126.204	109.563	88.6509	88.7338
VF_0897	hypothetical protein	68.9857	85.4864	91.1773	74.2209	52.375	66.9346	36.8782	42.4877	37.4322	30.3542	39.6932	31.8248	31.3493	53.997	32.3708
VF_0898	lipoprotein%2C putative	166.888	179.611	165.116	194.489	221.381	188.83	133.491	152.505	128.419	124.165	162.717	136.336	171.093	177.372	122.746
VF_0899	3-phosphoserine%2Fphosphohydroxythreonine aminotransferase	51.8374	50.414	56.5745	54.6322	51.1506	40.3904	46.4571	51.3029	42.4443	32.9844	44.8601	39.9252	58.2173	59.4765	44.8586
VF_0900	fused cysteine transporter subunits of ABC superfamily: membrane component%2FATP-binding component	4.5718	4.61404	4.84693	10.019	6.59332	6.48949	3.41099	4.45737	2.40587	4.08396	5.29657	3.88262	4.70427	5.83312	4.5481
VF_0901	fused cysteine transporter subunits of ABC superfamily: membrane component%2FATP-binding component	6.91405	6.01253	7.51287	15.5039	12.2421	11.5093	6.31789	6.5045	6.38558	5.59706	7.72548	4.7513	6.10112	9.32662	6.19295
VF_0902	thioredoxin reductase%2C FAD%2FNAD%28P%29-binding	178.482	135.671	189.166	101.267	97.0665	74.8599	203.672	212.196	225.473	78.7418	98.5863	106.254	191.019	166.356	145.96
VF_0903	alanine dehydrogenase	162.938	193.878	282.28	207.212	175.725	134.275	177.836	234.463	161.511	147.178	164.656	135.761	246.477	246.635	272.235
VF_0904	DNA-binding transcriptional dual regulator%2C leucine-binding	100.497	103.294	114.89	117.283	114.531	106.808	121.976	120.356	108.661	105.054	133.909	98.1204	146.691	139.37	115.436
VF_0905	DNA-binding membrane protein required for chromosome resolution and partitioning	27.7674	26.517	31.5171	43.0524	40.1704	38.4294	30.1352	32.7785	28.5143	24.9816	30.2627	25.6169	37.3768	36.8292	26.0693
VF_0906	lipoprotein chaperone	258.245	219.803	289.037	207.498	200.56	158.56	254.096	253.217	200.194	157.761	209.758	182.129	217.095	241.327	180.298
VF_0907	recombination protein	12.9436	10.9393	18.2163	16.917	15.4554	12.6821	15.0858	18.2432	18.1281	9.7473	12.2731	9.55633	16.871	21.9839	15.4293
VF_0908	seryl-tRNA synthetase%2C also charges selenocysteinyl-tRNA with serine	44.9202	42.4679	53.4753	66.4364	50.2182	50.213	36.9133	42.0582	37.0238	34.2373	46.0253	34.867	45.9668	51.9209	43.787
VF_0909	thioredoxin 2	119.825	104.999	135.9	129.549	131.752	84.7748	58.8347	86.4231	60.1549	45.9749	60.6591	50.4228	63.4707	102.523	72.0501
VF_0910	predicted protein	655.034	817.71	594.373	713.136	792.844	543.52	543.641	618.684	423.708	355.172	710.62	574.279	601.869	705.473	436.804
VF_0911	inosine%2Fguanosine kinase	19.1645	18.7583	21.8076	25.0224	22.8208	20.8246	14.8583	17.7961	15.5853	15.6907	18.6241	15.347	17.3009	21.6162	16.0771
VF_0912	conserved protein	170.079	89.8396	66.5399	60.8151	58.5472	37.1391	176.742	93.9701	62.9969	74.9706	70.0273	51.2795	224.94	174.048	73.6764
VF_0913	glyceraldehyde-3-phosphate dehydrogenase A	190.987	190.173	241.893	379.422	261.4	214.58	157.876	170.775	120.011	164.469	203.432	154.659	185.954	259.986	196.191
VF_0914	methionine sulfoxide reductase B	224.434	277.363	223.792	375.816	503.614	448.506	205.553	252.601	213.249	288.777	437.016	398.128	286.978	294.907	220.825
VF_0915	TPR repeat protein	151.737	182.077	179.724	24.4956	50.0079	20.7169	121.455	127.594	114.077	46.8381	59.2883	55.5113	59.3918	85.5406	62.0359
VF_0916	general negative regulator of transcription subunit 1	78.8503	88.566	93.9465	275.818	296.915	293.744	76.1159	93.349	62.8833	277.14	212.925	154.943	83.0796	91.341	119.918
VF_0917	cation transporter%2C VIC family	22.9158	18.8381	22.8281	22.3041	26.906	24.67	16.1137	17.6157	18.3026	13.3487	20.1272	15.928	23.0184	22.3266	16.7851
VF_0918	fused acetaldehyde-CoA dehydrogenase%2Firon-dependent alcohol dehydrogenase%2Fpyruvate-formate lyase deactivase	47.564	60.3895	72.7532	83.1278	70.1237	66.1772	45.5457	57.4296	31.7458	61.826	82.1702	43.843	48.4581	52.3036	52.4336
VF_0919	oxidoreductase%2C short-chain dehydrogenase%2Freductase family	95.5938	114.536	102.717	208.896	188.339	129.37	64.4911	81.2907	51.6732	64.3028	88.2766	60.0483	44.5104	92.1177	62.1356
VF_0920	hypothetical protein	153.644	106.935	115.647	15.3263	28.3612	15.2806	96.6784	101.628	132.986	31.8705	45.8495	55.3971	65.7564	60.8182	43.8416
VF_0921	superoxide dismutase%2C Fe	291.909	244.476	336.961	203.286	192.585	140.008	167.257	178.287	207.501	77.1584	92.6934	103.891	197.295	288.773	216.197
VF_0922	glutaredoxin 4	393.347	412.613	290.377	465.331	488.154	341.971	310.441	323.116	277.102	197.334	335.461	297.498	331.711	410.241	212.398
VF_0923	Response regulator receiver domain protein	3.0394	3.3278	3.35372	4.222	4.38574	5.18234	3.76962	3.24403	2.34835	2.07226	3.01881	2.5583	3.44328	4.08796	2.65401
VF_0924	transport protein	5.16299	4.83768	5.39304	9.31864	7.24607	7.50988	3.06772	5.05077	4.11746	4.17523	5.22854	3.69824	5.50165	6.27194	3.87999
VF_0925	ribonuclease T %28RNase T%29	75.8874	56.6891	64.2658	74.4733	85.5163	101.433	45.9564	59.8424	63.2137	53.6022	53.3516	49.8148	85.43	71.9908	59.5295
VF_0926	flagellar motor protein MotY	73.6537	85.715	74.0379	52.9491	69.6238	36.7995	65.1429	38.768	74.9132	38.9138	76.7593	54.6051	36.0406	36.2983	16.6202
VF_0927	hypothetical protein	211.68	310.125	316.842	807.142	671.45	565.624	137.626	203.223	100.137	966.643	1249.73	1527	222.603	334.438	282.4
VF_0928	glyoxalase I%2C Ni-dependent	198.413	205.464	228.368	451.475	371.578	368.317	125.151	180.418	132.354	158.911	250.287	231.38	185.123	228.988	193.829
VF_0929	DNA glycosylase and apyrimidinic %28AP%29 lyase %28endonuclease III%29	25.6073	26.707	30.2534	39.5615	35.9141	31.1761	18.1356	22.6434	21.3533	19.3699	22.5948	20.3616	24.1777	34.6559	26.1394
VF_0930	NADH-ubiquinone oxidoreductase %28Rnf%2FRsx reducing system%29	3.23653	3.09645	3.20749	3.56337	4.39772	5.35951	3.89823	3.38639	3.47074	3.8304	2.60177	2.20124	4.26442	4.62124	3.0522
VF_0931	predicted oxidoreductase %28Rnf%2FRsx reducing system%29	10.5524	10.1653	11.2655	19.842	13.1137	13.6526	8.98393	11.04	9.60208	9.20575	12.1321	8.45821	11.3261	15.6761	10.9535
VF_0932	predicted inner membrane oxidoreductase %28Rnf%2FRsx reducing system%29	18.1122	17.4051	21.6785	36.1512	35.1068	33.8237	15.0236	18.635	14.3263	14.5593	21.6958	14.6735	18.3572	24.5402	17.1563
VF_0933	fused predicted 4Fe-4S ferredoxin-type protein%2Fconserved protein %28Rnf%2FRsx reducing system%29	4.37592	4.25872	4.66593	8.22353	6.00361	6.46862	3.55276	4.79721	4.20067	3.30242	4.25426	3.04094	6.08378	6.28521	5.78194
VF_0934	predicted iron-sulfur protein %28Rnf%2FRsx reducing system%29	4.4909	3.89468	4.18406	8.97058	6.19092	6.90766	3.02107	4.88456	2.70606	3.81111	4.67693	3.66136	3.8039	4.65399	2.28994
VF_0935	predicted inner membrane subunit %28Rnf%2FRsx reducing system%29	20.2489	23.1453	17.6203	28.7547	29.2954	30.3449	22.0296	15.1938	16.7554	19.2884	27.3003	13.7435	19.5425	27.1627	13.946
VF_0936	excinulease of nucleotide excision repair%2C DNA damage recognition component	40.3277	33.3576	43.9969	41.9211	39.9225	40.8302	32.7103	34.8075	46.5383	29.5451	32.9562	33.9695	46.302	42.6067	37.5505
VF_0937	autoinducer repressor protein LuxO	14.489	12.0547	15.0251	33.837	40.7643	31.6582	18.3945	17.2255	20.0913	18.2948	32.7695	27.0784	28.9292	21.8575	17.136
VF_0938	autoinducer phosphorelay protein LuxU	7.99856	11.3209	11.3607	139.163	182.65	116.674	16.5798	19.3825	16.0698	89.5015	167.773	125.569	25.0991	43.4682	28.9473
VF_0939	predicted transferase with NAD%28P%29-binding Rossmann-fold domain	20.8671	19.5427	19.6251	27.4847	26.9246	26.2489	19.6196	21.206	19.4753	16.8108	21.3637	19.5208	19.1167	24.3154	19.5769
VF_0940	molybdopterin biosynthesis protein A	132.176	133.59	107.176	207.504	219.455	261.505	139.795	150.53	143.078	177.311	190.325	201.068	166.617	143.791	126.947
VF_0941	molybdopterin biosynthesis%2C protein C	33.8689	28.4905	32.1026	36.4279	33.5596	28.3068	27.5913	30.7422	36.2918	21.9284	27.8237	20.5063	41.0182	41.4581	25.702
VF_0942	molybdopterin synthase%2C small subunit	0.611705	0.977225	1.89151	1.34696	0.681099	1.37213	1.57118	2.67479	1.8061	1.91252	2.4177	0.136367	2.21644	1.43143	1.44489
VF_0943	molybdopterin synthase%2C large subunit	41.3313	32.9248	32.3998	39.1233	43.6504	32.3275	37.8322	34.1404	32.032	20.6618	30.8416	27.492	40.8433	39.8077	35.8054
VF_0944	glutathione synthase%2FRibosomal protein S6 modification enzyme %28glutaminyl transferase%29	63.092	61.8606	83.8217	103.19	92.3977	90.188	51.1589	68.1888	44.2823	68.019	88.3219	76.7909	63.8946	72.3661	67.1311
VF_0945	membrane protein%2C putative	10.5096	11.8017	15.8403	25.2208	20.4713	19.8157	12.1463	12.5001	10.857	14.7592	21.0146	12.717	16.9573	18.7502	15.8845
VF_0946	ATP-dependent Zn protease	17.8576	16.5314	16.4139	35.0362	37.058	35.3636	22.4131	18.2229	20.0724	16.6838	24.6166	17.2256	23.7855	31.2556	20.0752
VF_0947	predicted S-adenosyl-L-methionine-dependent methyltransferase	134.327	119.259	134.649	205.744	192.682	158.882	99.5281	99.6164	107.768	105.796	149.74	130.278	135.478	117.83	103.865
VF_0948	methyltransferase	13.9472	12.1135	11.8054	16.1489	14.4406	12.4679	17.8898	13.8732	19.7543	8.25999	12.4759	7.80177	17.0205	16.8004	11.0219
VF_0949	aspartyl-tRNA synthetase	61.7413	59.0345	68.7832	79.3172	66.8103	70.0334	59.9095	66.3902	63.1068	48.1106	67.1314	52.5148	78.652	73.2273	61.3595
VF_0950	component of RuvABC resolvasome%2C endonuclease	29.3407	22.6706	18.3557	22.5651	27.0108	34.3414	33.9869	33.8131	44.286	15.6639	23.3069	23.2138	49.5556	34.7503	22.7241
VF_0951	component of RuvABC resolvasome%2C regulatory subunit	76.1367	56.4924	57.6824	87.5332	85.9791	91.7325	70.4897	75.1169	103.191	38.4831	61.6951	68.8577	131.537	106.603	93.1871
VF_0952	ATP-dependent DNA helicase%2C component of RuvABC resolvasome	107.038	66.0592	65.8346	67.5157	67.6482	59.9558	89.6797	71.6932	82.2152	42.1309	44.5373	37.9284	132.504	109.832	75.0162
VF_0953	cytochrome d terminal oxidase%2C subunit I	217.445	144.044	117.373	161.004	134.209	119.697	180.195	124.864	106.835	118.911	119.349	83.3251	295.886	205.063	123.197
VF_0954	cytochrome d terminal oxidase%2C subunit II	57.025	45.3479	44.8734	63.9456	50.4329	41.5941	53.1154	47.8123	33.3319	29.6979	29.4314	19.3519	63.1852	70.3871	48.7162
VF_0955	cyd operon protein YbgT	4.2019	0.745857	0.39373	3.08415	3.11905	2.44362	1.19919	0.720531	0.590782	2.18956	3.38302	1.24897	2.76819	0.819394	0.735197
VF_0956	hypothetical protein	255.941	291.612	183.722	360.328	423.067	331.102	247.81	232.056	134.172	214.76	326.46	235.418	230.811	300.041	144.178
VF_0957	predicted acyl-CoA thioesterase	47.4277	54.4048	40.7933	71.132	85.0626	68.8744	52.4987	47.7625	52.8065	49.2376	61.802	51.5002	54.5435	66.1841	35.4957
VF_0958	membrane spanning protein in TolA-TolQ-TolR complex	16.1119	13.9604	16.2744	25.8567	25.7034	24.0668	18.1434	15.6217	18.9825	18.6129	17.749	12.9062	15.5438	24.5388	16.685
VF_0959	membrane spanning protein in TolA-TolQ-TolR complex	12.517	9.12588	10.4851	16.5557	16.4624	15.6613	15.0322	11.6682	18.6381	12.0819	12.9122	8.53976	15.8281	18.9701	12.6995
VF_0960	membrane anchored protein in TolA-TolQ-TolR complex	38.2595	38.6372	49.9068	60.5669	54.6069	59.2971	42.5036	51.1137	51.1788	36.7194	41.4509	37.2007	45.1415	58.6328	42.7369
VF_0962	periplasmic protein TolB	115.532	115.696	132.308	206.71	188.016	184.331	123.71	127.449	113.803	139.178	149.106	122.174	126.336	140.462	124.021
VF_0963	peptidoglycan-associated outer membrane lipoprotein	226.059	277.068	278.231	580.933	432.209	399.329	223.641	250.156	158.09	329.073	420.24	288.589	232.352	335.83	196.665
VF_0964	predicted protein	39.3947	45.852	57.469	62.4744	54.0087	52.4808	40.7537	45.0579	30.3976	35.5443	45.2805	38.7873	37.1223	45.7461	42.8097
VF_0965	quinolinate synthase%2C subunit A	37.6098	44.8105	49.2377	49.1153	55.0398	47.7144	32.6287	47.4414	40.646	25.4235	38.4288	37.4866	52.7074	53.1567	52.9065
VF_0966	hypothetical protein	170.824	144.193	158.591	120.466	108.324	94.0777	107.326	120.676	118.606	63.8654	102.906	86.5261	163.159	138.126	91.1326
VF_0967	predicted inner membrane protein	361.075	295.479	323.798	464.89	494.208	427.901	256.058	338.578	346.137	211.736	281.098	288.567	287.132	289.212	294.563
VF_0968	beta-lactamase family protein	5.61116	5.0683	5.71039	4.7702	5.00871	6.26673	7.38863	5.88275	7.66953	3.73817	6.14482	5.70027	9.31171	8.06113	6.71085
VF_0969	potential redox protein	862.614	461.473	311.494	285.441	252.321	208.052	787.745	497.834	457.562	239.746	169.141	175.878	1205.12	881.295	453.349
VF_0970	C factor cell-cell signaling protein	316.886	142.191	116.181	46.5376	63.2222	32.3547	325.978	185.25	174.728	79.4693	41.5284	34.3981	567.71	281.61	161.875
VF_0971	GTP-binding protein HflX	113.035	65.6143	47.8994	16.7675	21.0942	11.9374	113.975	65.9127	46.8749	26.4532	23.6508	17.0986	153.697	91.7103	42.8956
VF_0972	RNA polymerase ECF-type sigma factor	57.4035	48.4698	48.8543	67.2119	76.3414	67.7143	36.6692	50.502	45.8734	29.5899	42.5685	42.4214	61.8662	58.3965	54.3445
VF_0973	glutamate--cysteine ligase	15.8965	11.4366	11.1255	10.403	12.1132	9.32645	13.0882	9.45619	11.3531	6.45085	7.68118	7.75662	20.9451	14.1279	9.27944
VF_0974	fused predicted multidrug transporter subunits of ABC superfamily: ATP-binding components	25.8666	15.9259	22.3408	15.4775	15.9232	12.8938	20.8268	21.2563	20.9775	12.654	12.4204	11.4957	32.4625	20.4202	19.1964
VF_0975	fused predicted multidrug transporter subunits of ABC superfamily: ATP-binding components	12.4134	9.64093	13.077	7.01509	6.39803	5.87937	12.0227	11.2017	13.4116	4.83524	5.10728	4.37621	16.7089	14.0415	10.2175
VF_0976	glutathione synthetase%2C eukaryotic type	23.558	17.4372	25.4218	27.4909	21.4111	19.5717	20.3675	18.7198	19.6569	16.7154	18.3246	13.2953	26.9147	22.9697	15.1405
VF_0977	acetyltransferase	123.233	165.665	110.015	137.925	181.236	141.887	105.052	136.016	85.0089	84.7565	143.249	115.589	109.611	133.486	77.1748
VF_0978	quinone oxidoreductase%2C NADPH-dependent	4.3584	4.80469	3.869	4.63016	7.26505	5.10739	3.30602	3.73684	3.45095	2.15158	2.95496	2.04551	3.87877	4.56269	3.09045
VF_0979	hypothetical protein	54.8412	65.9601	40.1356	45.6749	67.9057	63.3933	45.4357	50.5872	44.9674	36.3373	61.1437	66.0821	56.6854	60.0174	29.0345
VF_0980	predicted transporter	5.52315	4.36873	5.1935	6.00978	5.94591	3.92846	5.97319	4.6524	8.82812	3.33248	5.73046	3.34099	5.4473	9.18322	7.35799
VF_0981	hypothetical protein	90.3985	75.3879	97.0525	169.709	228.932	149.034	126.483	177.09	174.368	94.5388	127.379	137.788	167.48	214.628	144.331
VF_0982	predicted inner membrane protein	29.7287	38.0875	27.9222	52.7545	65.164	53.5662	24.8541	31.8463	26.4066	30.8915	42.2	33.332	26.7856	35.6021	21.7548
VF_0983	lipoprotein%2C putative	112.504	103.947	135.698	587.079	694.52	606.205	224.548	276.015	274.945	404.387	601.336	714.068	403.111	537.677	465.26
VF_0984	lipoprotein%2C putative	36.3112	39.3905	31.5156	190.983	212.769	199.342	66.6303	91.0694	79.7077	198.247	256.155	278.187	159.393	147.177	159.658
VF_0985	GGDEF domain protein	44.1968	56.8097	45.5565	117.904	164.159	90.305	102.798	138.56	72.977	179.778	326.584	194.701	114.677	151.904	103.679
VF_0986	chitodextrinase	7.87031	6.53905	7.99667	7.25571	6.77471	5.80199	8.9405	8.5609	7.9892	6.69522	7.19365	5.09446	9.49529	8.88956	7.22951
VF_0987	methyl-accepting chemotaxis protein	33.0715	32.585	38.5033	32.7976	33.7101	27.0959	28.4793	32.1105	30.3439	27.4651	32.3344	24.4413	30.1457	27.5108	23.1928
VF_0988	hypothetical protein	51.0731	58.976	53.5473	257.692	343.467	300.366	92.7228	122.233	136.471	204.307	286.151	304.749	143.221	187.056	179.598
VF_0989	diguanylate cyclase %28GGDEF%29%2C inhibitor of flagellar motility	13.9587	12.1921	12.5832	21.7028	25.2725	25.2499	11.3924	12.0629	11.592	10.3851	13.7014	10.8604	11.8791	14.1113	8.94593
VF_0990	serine%2Fthreonine protein kinase	6.95424	6.86554	7.90745	8.94694	8.41016	8.45203	6.72338	7.19517	8.14065	5.57817	7.92664	7.35088	5.45653	8.41097	5.20886
VF_0991	protein phosphatase 2C	3.68527	2.14087	3.45321	2.52052	1.9895	2.05968	2.9162	2.98736	3.39149	2.3277	2.05979	1.64311	3.67855	2.15595	2.05165
VF_0993	secretion protein IcmF	1.84089	1.62061	1.65118	1.13641	1.69033	1.23059	1.40302	1.62033	1.82226	0.876095	0.943955	1.13865	1.86472	2.14146	1.66448
VF_0994	OmpA family protein	1.30437	0.479032	0.303451	0.396164	0.600969	0.403569	1.00124	0.41649	0.417377	0.328128	0.237029	0.280756	0.829683	0.947271	0.33053
VF_0995	conserved hypothetical protein	0.595163	0.603682	0.828561	0.9985	0.378674	0.819382	0.606623	0.34991	0.765067	0.324901	0.398276	0.404356	0.93355	0.928481	0.416537
VF_0996	probable lipoprotein	0.61046	0.568887	0.171605	0.0840133	0	0.380372	0.457327	0.0785101	0.321862	0	0.0670215	0	0.603252	0.178565	1.0414
VF_0997	phospho-specific protein-protein interaction motif FHA	1.37284	2.13224	1.02911	1.1336	1.44365	1.22608	1.86103	1.6773	2.09908	1.07305	0.803849	0.510075	2.26104	2.47632	1.44121
VF_0998	transcriptional regulator	1.40979	1.19608	1.10159	1.31539	2.16391	1.16727	1.35023	1.22922	1.63275	0.771979	1.25922	0.873602	2.04643	1.59359	0.8278
VF_0999	ATP-dependent protease subunit	0.798095	0.463633	0.897406	0.623072	0.603193	0.549727	1.03117	0.641976	1.1874	0.302457	0.522545	0.336428	0.975086	0.831929	0.715977
VF_1000	quinoprotein dehydrogenase	0.288207	0.306949	0.364579	0.356976	0.374386	0.502823	0.308444	0.296526	0.455868	0.675817	0.284777	0.19275	1.09175	0.927334	0.226921
VF_1001	hypothetical protein	1.39084	0.683667	0.529321	1.03656	1.20712	1.25859	0.842717	1.05672	0.956689	0.312199	0.73295	0.973105	0.902179	0.650929	0.404337
VF_1002	hypothetical protein	0.264473	0.657232	0	0.58236	0.130878	0.790995	0.452869	0.907022	0.297476	0	0	0	0.232311	0.515736	0.647838
VF_1003	hypothetical protein	3.93721	2.29952	3.48458	1.67799	3.24311	2.20317	3.45792	2.45665	2.74283	1.69425	2.23102	1.44965	4.25051	3.2098	2.42665
VF_1004	hypothetical cytosolic protein	0.37467	0.638454	0.337033	0	0	0.14941	0.256626	0.308387	0.252855	0.0780944	0.263261	0.13364	0	0.613726	0
VF_1005	hypothetical protein	1.35364	2.18825	1.30464	1.8097	2.51201	1.59049	1.03478	1.84038	1.48858	1.71304	1.23138	1.35795	1.08287	1.55553	0.786661
VF_1006	hypothetical protein	0.545635	1.74335	1.02255	0.600736	0	0.181323	0.934317	0.561385	0.306862	0.758198	0.638982	0	0	1.06402	0.763748
VF_1007	primosomal replication protein N%27	1.56396	0.651779	1.45273	1.12297	1.11044	1.69476	1.80476	0.83953	1.3767	0.992125	0.89585	0.485081	1.4335	1.989	1.99877
VF_1008	conserved inner membrane protein	4.47657	2.69477	3.06394	4.92864	5.63454	6.83988	4.166	3.80478	4.63841	3.04264	5.17119	2.55998	4.68016	5.63626	3.72898
VF_1009	ATP-dependent DNA helicase	11.0927	8.4249	9.09698	10.7877	9.90218	9.19474	8.15809	8.93421	10.1918	5.45237	7.67422	5.80345	12.1994	11.4011	8.19124
VF_1010	hypothetical protein	291.233	309.413	353.641	218.15	250.656	202.636	153.256	205.359	194.814	381.116	461.122	335.429	200.857	311.144	227.712
VF_1011	hypothetical protein	1073.26	1093.53	1206.85	980.46	1000.95	737.624	732.372	818.881	667.687	656.311	822.814	673.283	868.48	936.707	864.026
VF_1012	ATP phosphoribosyltransferase	277.155	209.493	276.99	208.647	225.286	203.313	259.812	301.59	348.416	148.432	174.528	174.992	406.058	303.145	297.895
VF_1013	bifunctional histidinal dehydrogenase%2F histidinol dehydrogenase	56.9248	38.1185	50.721	35.5899	37.4897	26.7613	55.0121	49.245	60.8174	21.9955	22.454	20.6944	66.4328	62.2168	37.0965
VF_1014	histidinol-phosphate aminotransferase	83.2199	63.807	84.0557	59.02	44.231	48.235	76.8335	84.473	87.01	31.7634	37.0843	33.5063	122.466	93.5764	81.8808
VF_1015	fused histidinol-phosphatase%2Fimidazoleglycerol-phosphate dehydratase	37.432	24.2098	35.1403	34.2153	29.0816	28.1275	32.3772	35.7462	35.1122	16.1575	18.2479	13.1398	37.5422	37.6276	31.2318
VF_1016	imidazole glycerol phosphate synthase%2C glutamine amidotransferase subunit with HisF	16.3537	14.8175	17.4966	22.6408	14.9476	17.6421	14.0016	18.2697	18.1714	9.73	16.5074	9.57679	25.8891	22.7042	17.04
VF_1017	N-%285%27-phospho-L-ribosyl-formimino%29-5-amino-1-%285%27-phosphoribosyl%29-4-imidazolecarboxamide isomerase	20.6907	14.3479	20.8645	23.004	18.5662	20.2221	20.2393	23.6416	20.6281	15.0997	12.4575	9.06647	27.4628	23.1976	21.9347
VF_1018	imidazole glycerol phosphate synthase%2C catalytic subunit with HisH	35.6251	25.8623	37.4966	44.1856	32.021	30.3459	29.8788	36.055	35.205	21.923	20.3916	18.8012	53.7088	37.2591	39.5366
VF_1019	fused phosphoribosyl-AMP cyclohydrolase%2Fphosphoribosyl-ATP pyrophosphatase	25.1995	21.1102	26.1608	31.6032	24.3127	23.9177	22.5065	26.1135	24.062	12.344	15.9761	13.5795	28.7438	29.2015	21.4428
VF_1020	23S rRNA and tRNA pseudouridine synthase %28RluA-like%29	11.1418	8.9579	10.0717	6.37399	12.8922	12.2512	8.83788	11.4634	13.684	5.12281	8.20291	7.40278	9.42706	12.0138	7.10976
VF_1021	methyltransferase	26.6607	26.1682	27.5835	23.1003	26.582	23.5518	21.3742	25.9289	25.4851	10.3989	18.74	14.5949	25.5145	25.7027	19.9149
VF_1022	hypothetical protein	382.012	355.922	240.602	173.605	256.313	158.607	282.256	301.995	304.633	129.896	194.469	195.927	337.625	313.362	215.442
VF_1023	predicted enzyme	45.2829	63.819	34.7356	78.5399	100.564	87.6919	47.0551	52.5893	48.5615	40.3402	77.2565	51.6637	53.7796	71.853	35.4258
VF_1024	predicted hydrolase	187.422	179.056	153.17	105.184	133.444	87.6181	128.015	158.755	149.747	61.334	83.7578	89.3774	117.975	162.331	86.9707
VF_1025	predicted inner membrane protein	118.588	137.063	99.4093	99.6825	135.026	115.827	88.9361	108.006	84.9615	41.9847	81.1519	74.8505	105.707	113.254	74.0471
VF_1026	glutamate%2Faspartate:proton symporter	18.0474	16.171	18.7501	27.1938	31.133	28.6687	15.9369	15.6833	16.9862	15.2645	14.4626	13.8853	15.5252	20.1039	19.2594
VF_1027	tryptophan synthase%2C alpha subunit	73.5858	74.3114	86.349	69.911	76.5334	75.6319	55.9976	77.4795	63.3313	54.6952	73.1234	72.4987	79.9903	68.4758	73.9812
VF_1028	tryptophan synthase%2C beta subunit	5.47836	4.76158	6.51408	12.7565	8.17986	9.51077	4.60956	6.47873	6.05576	6.72662	6.08375	4.52017	7.34269	8.47281	7.8005
VF_1029	fused indole-3-glycerolphosphate synthetase%2FN-%285-phosphoribosyl%29anthranilate isomerase	2.91881	3.64556	3.25218	5.25857	4.45142	4.55002	2.99881	3.84938	3.85012	2.5165	2.95982	2.81571	3.88076	4.99848	3.03633
VF_1031	anthranilate phosphoribosyltransferase	3.423	2.53606	2.80303	6.71806	4.63986	3.37545	2.86697	3.3304	3.10733	2.249	2.87574	2.8201	2.54919	4.61448	3.32007
VF_1032	glutamine amidotransferase %28component II%29 of anthranilate synthase	1.55594	1.52455	1.32966	2.1242	2.40232	1.48914	1.70515	2.04909	1.41758	1.88101	1.36659	0.998968	1.80408	3.13126	2.94018
VF_1033	component I of anthranilate synthase	0.299736	1.2313	0.722214	2.02717	0.889969	1.45141	1.24647	1.01327	0.68632	1.78502	0.488912	1.26003	1.01553	2.004	1.75313
VF_1034	conserved protein	59.3934	50.3191	67.738	57.4754	45.4796	39.1779	61.2124	69.5618	88.793	35.929	37.1044	32.3746	96.0845	70.5895	74.6812
VF_1035	conserved protein	74.813	60.0481	100.43	39.188	41.6276	32.8943	64.7773	76.1021	84.6757	30.7969	39.9137	34.2721	91.4069	76.6451	80.7596
VF_1036	putative autoinducer regulatory protein AinR	11.8846	18.045	13.6033	18.4025	21.8963	21.2358	8.51853	11.679	7.09515	10.0357	16.6746	11.4673	5.58104	9.34156	5.96634
VF_1037	C8-HSL autoinducer synthesis protein AinS	13.3857	23.6555	18.2609	20.7698	26.6426	24.8254	12.0785	14.2784	7.27898	19.1133	27.8648	20.4204	8.42942	9.7886	8.26614
VF_1038	23S rRNA pseudouridylate synthase	189.06	162.464	216.822	214.549	174.502	172.229	179.596	191.873	196.681	120.665	161.538	148.147	194.588	221.413	165.613
VF_1039	predicted oxoacyl-%28acyl carrier protein%29 reductase%2C EmrKY-TolC system	17.1639	19.3585	19.6413	22.1304	21.1969	26.2982	18.0332	22.3477	24.8156	19.1542	27.4378	29.7078	20.6804	22.8666	24.6629
VF_1040	predicted inner membrane peptidase	115.65	114.708	113.363	99.4523	116.646	97.6587	107.512	102.675	111.711	74.1198	84.5486	91.3499	131.116	118.457	95.4966
VF_1041	hypothetical protein	12.8793	12.9494	11.7475	16.5597	19.1204	16.7907	9.716	9.63711	10.181	9.38635	14.3971	7.62967	10.9175	9.48409	7.37494
VF_1042	hypothetical protein	58.2267	62.0538	59.5826	67.432	86.8968	68.7591	40.4578	51.4897	50.6677	32.1542	40.933	36.0009	53.2449	55.6022	44.1895
VF_1043	hypothetical protein	114.274	112.383	105.286	133.851	155.169	145.095	82.9886	103.017	108.499	83.0763	95.4887	84.2161	106.052	133.44	104.843
VF_1044	reverse transcriptase	37.9404	38.5251	32.1558	47.7491	65.3231	59.6319	27.9435	31.7286	35.3347	26.9745	34.4878	24.5719	42.8782	44.3177	24.521
VF_1045	hypothetical protein	5.58128	6.3295	5.22982	6.94147	11.2013	10.6648	4.42458	5.31703	5.53665	4.41637	6.17301	4.56218	6.74103	7.25588	5.26249
VF_1046	hypothetical protein	22.1627	19.6135	23.2781	21.5342	23.9462	25.4504	21.8023	25.4158	34.4997	11.4494	15.896	13.1375	32.7992	29.2746	24.8665
VF_1047	hypothetical protein	78.0429	74.458	77.2666	84.6075	98.8197	67.8703	54.533	67.7468	78.8153	30.5731	45.6505	35.7557	82.4519	101.2	55.9868
VF_1048	hypothetical protein	216.845	276.396	218.209	210.871	272.102	226.927	181.137	204.203	192.753	187.849	195.476	190.656	243.876	222.658	181.175
VF_1049	putative DNA methylase	46.6916	31.6619	46.6026	16.6542	20.8992	14.819	40.5002	50.0185	62.4392	15.9469	24.4215	20.7009	53.2831	39.2339	30.4751
VF_1050	protein YciN	79.6746	87.7874	72.2214	107.925	109.657	138.128	75.0237	73.9501	88.7571	70.7631	64.6063	75.6837	84.6276	84.8123	67.4281
VF_1051	DNA topoisomerase I%2C omega subunit	24.8735	20.6193	29.3783	42.9131	31.9145	37.0117	19.7592	22.0884	22.942	30.0797	30.6178	26.1055	24.9083	29.5529	34.652
VF_1052	transporter%2C divalent anion:sodium symporter family	14.0629	15.5514	17.6885	34.7804	34.0977	30.7007	6.45959	12.3302	7.62028	9.36063	14.6281	8.78727	8.68979	14.2322	11.6921
VF_1053	sensory transduction protein kinase	12.0789	12.8644	17.6691	31.492	26.6077	22.4673	10.4135	14.0385	9.41129	13.4334	15.5206	8.75141	13.1152	17.5023	15.0287
VF_1054	ScrF protein	84.9937	101.403	108.752	177.212	235.075	203.267	60.223	87.0396	60.8749	98.3197	118.829	116.264	74.7276	115.572	104.112
VF_1055	fermentative D-lactate dehydrogenase%2C NAD-dependent	211.472	132.423	83.7078	182.456	119.128	87.281	164.034	115.607	68.6774	65.6935	61.4495	53.1201	268.115	207.557	87.1652
VF_1056	phosphoglucomutase	65.2876	64.9101	86.9699	149.361	97.1532	84.4967	52.5002	59.6835	46.5873	78.3229	98.896	86.6039	54.3634	74.6188	71.7155
VF_1057	lysine exporter protein	10.7386	11.2484	11.345	9.80918	12.5261	8.35285	10.7096	11.2914	9.10874	7.44049	11.6602	8.10257	8.62935	11.598	6.19418
VF_1058	predicted isomerase%2Fhydrolase	4.27148	8.90352	6.24389	17.8036	16.1252	19.1021	4.23182	5.46207	5.14769	10.366	12.1126	7.45466	6.59287	12.1374	6.34197
VF_1059	basic endochitinase	11.3727	11.3941	16.6293	12.4717	11.7119	8.04413	10.1411	11.9553	8.38046	5.85591	7.40272	5.5917	7.84764	7.91549	6.44146
VF_1060	peptidase T	1.52429	1.39613	1.50828	1.84604	1.62932	1.79316	0.443718	0.909605	0.900113	0.254172	0.91038	0.489324	1.48621	1.2841	1.40818
VF_1061	anaerobic C4-dicarboxylate transporter	15.4308	15.9672	17.4125	17.2908	20.5484	16.8592	11.5453	16.412	15.8381	9.22622	14.877	16.0084	13.9034	16.2266	13.2069
VF_1062	adenylosuccinate synthetase	30.3375	15.1226	28.2426	95.474	33.3473	17.0109	18.874	19.9187	18.1437	13.9277	21.2222	21.7324	20.9492	27.7824	31.4101
VF_1063	transcriptional regulator	33.1599	50.5918	43.5867	63.2109	69.8392	73.9964	28.4265	38.0752	33.6528	61.6214	87.8147	72.5622	31.9557	45.4521	38.06
VF_1064	glutamate decarboxylase A%2C PLP-dependent	53.3783	67.0113	79.181	64.7166	60.0521	57.6901	47.7722	52.9004	38.3862	68.0385	78.4446	51.9843	28.6139	45.9446	37.8658
VF_1065	integral membrane protein with TrkA domains	12.4358	14.7751	20.8513	15.9112	14.5799	15.2236	12.6467	13.6984	9.91818	13.1683	14.1133	10.1102	6.94334	9.57561	11.9864
VF_1066	transcriptional regulator%2C LysR family	11.9213	10.2192	12.3772	11.2959	11.2233	13.2515	12.6961	10.5559	17.3102	7.87871	9.41258	10.1119	20.1952	13.4137	12.9947
VF_1067	predicted quinol oxidase subunit	4.68337	3.76639	4.19142	2.63077	3.83118	5.1455	4.33711	3.83518	4.99904	3.08792	3.10607	3.40918	5.54109	5.4797	3.91324
VF_1068	pirin	5.79743	5.71365	5.49722	6.85921	5.13839	4.78768	5.29698	6.18734	4.56219	3.65222	4.17994	2.73915	6.21352	5.3658	5.54114
VF_1069	hypothetical protein	65.9951	70.0841	49.8278	44.182	57.8818	60.6742	47.7102	52.8329	77.172	33.1009	41.2597	49.3517	76.931	76.5489	56.7035
VF_1070	CDP-4-dehydro-6-deoxy-D-glucose 3-dehydratase	6.41349	5.34565	4.93122	5.16329	5.11822	5.10501	5.55617	5.6336	4.53359	4.64974	5.92247	4.86004	7.48174	5.87269	4.60393
VF_1071	CDP-4-dehydro-6-deoxy-D-glucose 3-dehydratase	1.26609	1.44831	1.55546	1.70371	1.14866	0.841484	1.28473	1.54387	1.30541	0.733051	1.48269	0.878108	1.97712	1.26191	0.787645
VF_1072	transcriptional regulator%2C LysR family	9.94592	7.91261	12.1267	12.4895	11.682	9.71644	9.81498	10.4796	7.64899	7.82609	11.9632	8.51277	11.9994	9.95459	9.47683
VF_1073	hypothetical protein	104.656	86.6318	90.8009	64.5811	75.5843	73.7252	66.8829	84.3778	88.6849	38.0229	51.1051	41.6134	91.2211	76.4973	51.0132
VF_1074	transcriptional regulator%2C AraC family	9.40097	12.6855	9.49316	21.5548	26.2871	24.2496	10.6667	10.001	6.23667	19.2145	18.1573	14.5685	11.1239	12.7081	9.24638
VF_1075	transporter%2C LysE family	10.4559	11.865	9.3076	13.9786	16.3543	12.5956	8.89877	11.398	9.50305	7.84836	10.1128	13.4306	10.0044	10.8502	3.98557
VF_1076	sulfite-dehydrogenase	5.90353	2.98808	3.2862	1.8019	1.30163	2.38916	3.50308	3.18731	5.1281	1.58382	1.33478	1.51153	8.62559	3.00913	3.25219
VF_1077	NirV precursor	1.384	1.26343	1.8897	1.63261	3.08202	1.87255	1.22727	1.62737	2.00149	1.49389	1.99703	1.10191	2.53995	2.02416	1.50483
VF_1078	hypothetical protein	2.13302	1.97541	1.45992	2.55263	3.85506	2.12651	2.54085	1.81292	3.20762	0.773212	0.814544	1.65396	4.52115	2.82123	0.584154
VF_1079	hypothetical protein	2.729	3.08812	2.04572	2.75421	2.36335	1.98382	4.0402	3.15875	4.17268	1.89607	2.34697	0.760469	4.41973	2.92694	3.22304
VF_1080	hypothetical protein	19.5652	19.9095	26.8985	24.9422	20.8145	28.0341	20.6847	21.0264	20.648	16.7581	23.3762	22.6736	29.8493	23.2627	23.367
VF_1081	transcriptional regulator%2C TetR family	48.1168	34.0955	35.5645	26.4879	30.7641	35.3698	37.2964	29.5714	58.7757	15.445	23.4974	18.8217	51.4794	36.6314	28.4222
VF_1082	predicted glutathione S-transferase	3.41101	2.65254	3.53105	4.11313	5.78737	3.02275	4.96007	3.56517	5.755	3.10346	3.13858	2.65541	6.91982	4.87788	4.14929
VF_1083	predicted glutathione S-transferase	25.7041	22.4572	26.943	20.3375	17.7218	22.0641	17.2327	21.4706	23.6316	12.8039	20.5098	23.3093	24.9701	29.7178	17.7456
VF_1084	branched-chain amino acid transport system II carrier protein	83.8694	61.0145	78.0899	53.2365	55.791	46.7118	65.9964	76.6605	74.616	37.338	51.7828	36.1584	87.7785	72.8531	57.4708
VF_1085	outer membrane protein	764.777	818.604	757.844	670.355	689.49	602.446	608.493	681.064	550.752	352.442	410.165	402.116	504.194	604.159	411.652
VF_1086	transcriptional regulatory protein	89.7108	98.3383	65.1846	58.7712	84.7002	75.3588	64.119	74.0382	68.3032	38.865	58.7498	42.3764	70.737	84.1968	43.8768
VF_1087	hypothetical protein	28.2371	40.3199	22.9555	23.5102	34.7209	31.3481	23.3053	27.9255	23.4907	15.2439	22.1216	18.9718	22.5703	26.2659	15.6018
VF_1088	anaerobic C4-dicarboxylate transporter	22.172	27.3215	29.1342	24.7252	23.5964	18.975	18.0303	24.2506	15.1174	15.4048	20.9275	15.3945	15.9791	21.201	13.3307
VF_1089	immunogenic protein	82.8132	92.4799	99.2656	162.966	143.951	128.009	69.5946	82.5152	82.951	76.5024	105.89	89.9416	125.746	159.123	116.649
VF_1090	transporter	8.43497	9.31775	10.7418	12.332	10.2218	9.68037	8.39744	10.5958	9.31657	6.64416	8.09767	6.52456	11.2689	11.0856	9.6994
VF_1091	methyl-accepting chemotaxis protein	33.1823	25.7065	28.211	10.9023	12.4745	9.44492	23.4778	24.0009	28.8156	10.8905	11.9379	9.40318	22.6131	16.5157	10.5205
VF_1092	methyl-accepting chemotaxis protein	38.9798	30.0369	21.4006	8.51332	14.2246	9.68261	34.4289	23.5595	21.7435	14.1707	14.9446	12.5412	35.7818	23.4048	10.8627
VF_1093	glutamate-gated potassium channel	21.3902	21.439	29.1457	32.1004	35.9527	27.4711	15.5142	21.0615	19.625	23.0024	29.0185	21.8076	18.8938	13.1114	14.2314
VF_1094	SAM-dependent methyltransferase	8.17752	8.99391	8.29361	10.5921	10.8707	10.8701	7.59627	9.56837	9.37835	5.57022	7.74572	8.24525	8.94365	8.88008	8.30426
VF_1095	transcriptional regulator%2C LysR family	10.2183	10.712	12.2107	13.7649	17.371	20.2543	9.84647	12.8632	13.4202	9.35463	12.3887	11.5773	13.3051	12.7528	11.3161
VF_1096	nucleoside permease NupC	5.75219	5.96067	6.50292	4.51873	6.13931	4.06073	6.44226	5.85424	5.40333	2.91639	5.62569	4.38072	5.94032	6.00266	4.56981
VF_1097	BAX protein	4.78653	5.14173	5.05735	4.86102	4.71693	5.71806	4.91065	6.28323	5.81315	3.52629	4.60271	5.11452	7.66588	3.37955	5.37147
VF_1098	peptidyl-prolyl cis-trans isomerase	9.03656	7.10709	6.56558	7.95929	7.12058	8.31596	6.54658	5.29236	8.44413	3.76708	4.0295	3.59513	7.14389	4.63589	4.88926
VF_1099	beta-lactamase	3.08189	3.09474	3.06934	3.34464	4.1178	5.61824	4.14642	3.44263	4.82831	2.20243	2.35883	2.31632	2.78446	4.17256	2.44965
VF_1100	D-cysteine desulfhydrase-like protein	5.89582	5.01324	4.43746	6.5959	4.44702	7.77388	5.3328	4.64734	6.57807	3.46866	3.34087	2.84069	7.0165	5.78567	4.09303
VF_1101	conserved protein	314.766	350.082	277.758	450.158	454.363	339.539	257.931	290.234	223.361	236.213	356.148	314.578	332.647	389.059	225.25
VF_1102	hypothetical protein	12.1187	13.337	12.8318	26.9074	36.8821	48.0247	9.77045	14.0271	16.272	16.524	30.2466	26.6559	26.2133	35.5663	19.5075
VF_1103	hypothetical protein	63.2205	81.4302	84.0778	118.982	143.286	115.097	61.8897	66.366	49.2715	127.844	127.755	67.8215	70.825	88.8016	58.4521
VF_1104	hypothetical protein	114.139	97.1359	141.534	263.504	202.709	193.646	81.601	96.8678	90.9104	111.355	138.458	123.048	117.817	134.676	130.569
VF_1105	transporter	21.6144	22.1758	26.8406	43.7007	40.7782	43.6742	17.7748	23.3988	22.2971	27.5459	33.0414	23.0526	30.1258	28.5355	27.0435
VF_1106	ABC transporter permease	9.20511	10.8529	15.0585	23.964	22.4412	21.8222	8.22383	9.56584	8.57046	11.9676	14.8449	12.5459	12.2908	16.3535	11.4088
VF_1107	ABC transporter ATP-binding protein	9.05131	12.6779	15.2973	23.3733	17.1023	24.2819	10.4266	13.7149	11.0138	15.779	18.1642	15.0663	16.4072	14.8907	18.9467
VF_1108	chaperone protein DnaJ-like protein	44.2151	40.9175	52.5101	63.6762	57.2211	67.8949	40.0889	47.323	56.2637	38.2274	49.9977	54.0466	62.8395	55.1724	69.3652
VF_1109	hypothetical protein	3.79733	4.34758	4.69683	11.8108	8.6911	11.5465	2.49256	4.19996	3.47034	5.54048	7.3375	4.85347	4.91993	6.2202	3.48815
VF_1110	hypothetical protein	4.95672	4.96851	3.27853	2.56813	3.03005	3.48817	2.746	4.04984	8.11693	1.06354	2.43285	3.50999	5.5705	4.09378	4.28531
VF_1111	transcriptional regulator%2C LysR family	22.2158	17.3258	17.9492	18.4144	18.1133	20.9316	19.3253	17.6789	20.3279	11.7089	13.1273	14.9143	24.2477	22.008	18.2522
VF_1112	nonspecific acid phosphatase precursor	55.8383	59.7942	64.9294	72.9753	68.3547	40.3544	31.4256	40.3131	32.2499	26.6141	40.0381	30.8269	31.2367	51.4189	30.9703
VF_1113	predicted DNA-binding transcriptional regulator	14.705	15.0048	14.4061	24.1396	27.1906	22.6924	12.8539	14.9936	10.7337	13.8569	19.7987	13.6623	13.6322	16.1751	12.6642
VF_1114	predicted PTS component	12.4613	8.40537	10.8826	9.74098	10.3599	8.32357	8.7486	10.6414	11.1079	6.92633	8.02624	9.40812	13.4635	13.4623	13.0819
VF_1115	fused predicted PTS enzymes: IIB component%2FIIC component	3.94253	2.99138	4.14337	2.18452	2.60135	2.05516	3.77261	4.40099	4.84754	2.3901	2.01429	1.51654	5.80578	3.40691	3.4085
VF_1116	transcriptional regulatory protein	15.8356	21.8845	14.054	22.9456	35.112	36.8564	13.0819	18.7924	14.5688	18.7305	27.92	23.4653	22.639	19.6927	14.8113
VF_1117	methyl-accepting chemotaxis protein	71.9184	80.8406	66.5148	48.5501	58.8733	38.7733	59.0282	70.5305	45.3368	39.5208	58.2141	43.1714	51.8426	60.5123	34.1291
VF_1118	conserved protein	31.1788	29.9275	23.1268	22.2839	30.9233	16.7825	28.433	29.8548	34.7565	16.0421	19.9056	22.8379	30.1202	33.7979	20.698
VF_1119	predicted permease	1.83919	1.56703	1.71353	2.60347	4.21268	3.77192	2.20453	2.16261	2.83708	1.20482	2.30768	2.2492	2.90796	2.45933	1.21364
VF_1120	acetyltransferase	28.3803	37.252	40.6595	44.6081	51.0032	42.6886	34.0498	36.6274	28.6667	41.2525	62.6446	54.7768	32.7194	41.7258	33.2567
VF_1121	predicted transporter	5.52791	3.92492	6.19419	6.00161	5.47112	4.76474	4.76572	5.66773	5.92628	3.76069	4.85521	4.74106	6.37308	5.97377	5.05768
VF_1122	prolyl endopeptidase	21.457	20.0889	23.8994	30.2693	27.6749	24.2168	17.788	21.6788	20.5538	14.7674	18.458	15.8353	22.3069	22.7155	20.1302
VF_1123	lipoprotein%2C putative	8.92842	8.22232	9.37675	9.1001	9.97409	6.9476	8.30022	9.73185	9.29686	5.52772	7.27253	5.88582	9.31802	9.63634	7.25411
VF_1124	predicted transporter	0.856676	0.858714	1.35992	1.30382	0.748124	0.627985	0.668746	1.19249	0.999005	0.892808	0.619645	0.584168	1.19514	0.943378	0.819989
VF_1125	hypothetical protein	24.1538	33.4216	22.4546	28.2681	27.388	27.493	20.3542	14.8715	22.4617	19.2263	21.7157	21.8776	22.0519	28.4833	22.5616
VF_1126	hypothetical protein	25.2082	22.9858	22.6905	33.9794	37.8403	36.2982	19.9195	19.9182	23.5231	19.816	22.2354	17.3593	30.1713	31.5146	23.9714
VF_1127	hypothetical protein	18.3276	17.8132	17.6299	25.2818	22.9596	19.017	11.2841	14.3732	16.9026	12.667	13.7897	10.6478	17.6187	19.7694	14.4864
VF_1128	hypothetical protein	75.4694	70.9135	71.033	55.4666	66.3707	45.9739	48.1258	54.7922	62.7786	33.2387	36.4788	32.7732	56.9448	61.1963	42.4772
VF_1129	hypothetical protein	1.32834	0.790578	1.84507	1.37645	1.74003	2.10327	1.43834	1.68825	1.77974	0.773615	1.06375	0.905796	2.16202	2.28559	1.76363
VF_1130	23S rRNA methyltransferase	14.8886	13.94	18.121	25.8491	21.3748	23.4065	16.1091	21.1259	23.8086	11.1685	19.5434	22.249	21.665	26.226	18.2066
VF_1131	conserved protein	17.9122	14.5785	16.1832	24.5436	22.1795	26.0454	14.7332	15.9344	17.3541	15.57	18.1369	19.1811	21.3336	22.9713	18.0653
VF_1132	alpha-amylase	13.962	12.5023	12.3766	14.6854	16.9848	14.3788	12.2324	13.333	12.2585	9.15434	10.7866	10.4195	13.5025	15.7968	10.189
VF_1133	methyl-accepting chemotaxis protein	15.9081	14.9563	20.3411	26.8775	21.5681	24.8025	11.0014	13.2972	10.1633	9.4654	10.172	7.73301	10.0501	10.9976	8.57534
VF_1134	purine nucleoside phosphoramidase	422.52	423.546	404.319	328.001	415.901	373.525	322.89	378.986	415.043	190.885	344.119	326.558	394.083	435.996	298.369
VF_1135	tetratricopeptide repeat domain protein	112.535	92.7746	138.39	81.7924	83.0961	85.5606	82.8018	115.563	124.798	47.7119	60.0911	61.702	118.698	103.334	109.975
VF_1136	hypothetical protein	198.122	182.078	204.906	244.428	257.811	148.642	131.282	181.148	139.834	76.9903	111.327	82.623	94.1636	195.748	101.012
VF_1137	putative lipoprotein	594.074	527.536	646.146	700.28	652.109	325.537	450.291	467.612	359.836	290.008	365.441	243.326	394.678	523.673	310.464
VF_1138	methyl-accepting chemotaxis protein%2C TcpI-related	6.82132	8.44357	7.10448	5.25047	7.46819	6.21873	5.51291	5.75535	6.2297	4.71838	5.08989	5.25731	7.42348	5.6033	5.11203
VF_1139	hypothetical protein	108.05	140.324	112.81	132.94	133.258	134.274	93.9542	106.237	102.086	78.7421	140.754	111.947	94.17	129.539	100.103
VF_1140	methyltransferase	20.8262	19.0118	17.464	12.9359	13.4753	9.30043	13.2544	15.6165	11.6984	4.15172	8.9909	9.93754	10.4978	15.5762	10.0582
VF_1141	thiamine kinase	14.4311	11.7896	10.4315	13.1252	14.5711	16.0401	11.166	14.3404	15.7278	8.64083	11.0217	9.39155	15.3531	15.2593	9.92736
VF_1142	conserved protein	17.1355	14.4116	18.1209	21.1119	17.5652	19.5914	10.8286	9.51468	11.4725	8.07873	15.4086	11.3388	13.7974	24.7432	13.6345
VF_1143	respiratory NADH dehydrogenase 2%2Fcupric reductase	160.07	137.944	145.05	150.569	142.92	116.172	133.862	137.177	126.452	89.7268	130.175	104.714	146.643	160.386	114.795
VF_1144	DNA and RNA helicase	28.6716	25.0821	27.0342	24.8777	22.3781	18.1715	22.8635	21.1644	19.5987	11.277	12.6548	9.67469	21.9574	27.115	16.4925
VF_1145	hypothetical protein	10.3328	12.3468	9.25707	17.3881	14.0928	8.71001	9.92555	10.3718	8.14974	5.25299	9.96081	4.34479	10.5152	12.2863	8.37811
VF_1146	chitodextrinase precursor	11.9882	13.172	13.8178	10.5346	10.4954	8.95578	9.80356	10.7558	9.12582	6.24689	8.48735	7.54509	7.85607	10.5662	7.95294
VF_1147	peptide transporter induced by carbon starvation	10.9385	9.17288	9.10978	11.396	11.0791	8.20431	14.6606	10.5443	15.8465	5.7532	8.55238	7.72576	12.3584	9.18018	4.88309
VF_1148	predicted response regulator in two-component system with YehU	24.5942	19.8402	24.0654	24.1972	25.9471	23.3192	15.0535	15.667	21.3655	13.0339	11.2603	12.4121	19.3741	23.2658	20.8751
VF_1149	predicted sensory kinase in two-component system with YehT	8.46459	8.77779	7.99001	15.5732	15.8073	14.4347	6.6178	7.76927	8.92583	6.77871	8.941	6.71377	7.74831	9.69535	8.76925
VF_1150	conserved inner membrane protein associated with acetate transport	6.25513	4.21467	5.81339	7.02735	7.10686	5.5997	4.09858	4.2029	5.65369	3.59208	5.32576	5.69164	5.13004	9.18573	6.49967
VF_1151	hypothetical protein	5911.87	8745.78	4627.14	5565.24	12510.3	10632.2	5038.27	6826.9	5608.54	5720.78	5617.79	6542.12	5762.34	5044.86	3595.19
VF_1152	predicted endopeptidase	116.683	123.678	161.583	193.807	174.625	195.77	146.24	166.089	182.164	119.507	160.363	159.222	197.295	201.352	195.946
VF_1153	conserved protein	248.587	305.037	249.155	178.785	273.469	188.367	199.972	232.763	197.712	137.178	196.739	190.891	220.321	245.03	177.233
VF_1154	hypothetical protein	18.8798	26.1086	15.2224	21.4309	28.2461	28.5251	14.0342	18.8978	16.6059	9.53301	15.2969	13.1813	18.8015	16.696	13.2903
VF_1155	proton glutamate symport protein	7.06703	7.651	8.17627	13.5037	12.0957	9.78211	7.9758	8.38271	7.34126	4.56515	5.79666	4.89561	7.19522	10.1137	6.0701
VF_1156	chlorohydrolase%2Fdeaminase family protein	24.783	24.1573	24.1293	27.1978	29.134	25.4496	23.5407	23.8568	24.3837	19.676	22.7013	22.6211	23.8247	27.8146	20.825
VF_1157	predicted carboxypeptidase	33.2286	40.3161	38.9701	61.7025	70.7962	54.3749	23.3692	30.4749	20.7171	32.4342	46.6066	34.2306	27.4114	34.883	22.4506
VF_1158	conserved protein	860.652	817.259	783.785	376.196	607.311	389.388	595.63	819.452	937.593	231.945	410.658	471.377	708.955	698.537	652.885
VF_1159	asparaginyl tRNA synthetase	35.4063	27.4193	46.9138	51.1507	35.8371	33.9108	26.0063	32.1879	25.4209	22.1175	24.1165	19.4732	33.5337	41.3952	35.3154
VF_1160	6-pyruvoyl tetrahydrobiopterin synthase %28PTPS%29	195.822	254.742	186.439	172.979	246.309	169.841	168.012	206.905	151.311	136.989	216.172	180.248	150.962	138.536	116.369
VF_1161	periplasmic component of efflux system	10.1358	7.79443	10.4139	3.52965	4.95175	4.45519	9.75932	8.5293	9.67054	4.45482	3.78281	2.91651	7.97879	7.80514	5.09936
VF_1162	outer membrane protein TolC	13.0842	12.0334	12.8362	13.3742	14.7749	15.7289	12.731	13.3715	14.2231	8.69411	10.3865	10.2318	12.3801	15.4801	9.5567
VF_1163	export ABC transporter permease protein	20.0727	19.0172	20.8742	19.8965	20.9786	17.2491	15.6042	18.91	18.4135	9.40085	12.6276	9.71826	18.9433	21.0003	16.1922
VF_1164	export ABC transporter permease protein	16.6747	16.0484	21.4422	20.2234	18.7289	18.2832	17.1517	17.4565	19.511	16.7084	19.9292	13.2806	22.7015	22.6192	21.0614
VF_1165	fused macrolide transporter subunits of ABC superfamily: ATP-binding component%2Fmembrane component	38.3455	33.5739	32.8317	45.3471	51.8637	57.9608	36.547	36.4748	37.3179	31.9918	39.9884	36.9122	39.4929	41.4794	30.3271
VF_1166	endonuclease%2Fexonuclease%2Fphosphatase family superfamily	11.7348	9.67973	9.7022	10.6821	12.4682	10.055	8.04418	8.00955	10.1582	5.1157	6.8375	4.95849	10.5099	8.65983	7.64921
VF_1167	exonuclease%2C dsDNA%2C ATP-dependent	25.5703	21.3951	21.8773	27.7214	29.6895	25.5523	21.6347	23.2406	22.638	17.1381	19.1255	17.1347	28.0958	25.4075	19.6665
VF_1168	exonuclease%2C dsDNA%2C ATP-dependent	22.0322	14.877	19.7366	21.7798	18.1228	18.0673	21.4262	18.5933	26.5996	13.5392	14.3881	11.9658	24.5221	23.6342	19.1535
VF_1169	acyl-CoA hydrolase	42.8746	36.6124	62.6291	62.6838	52.8706	51.8314	50.9944	50.1527	68.362	40.6574	36.3001	39.1964	48.7554	67.2478	66.0957
VF_1170	hypothetical protein	91.1899	72.2149	62.5583	58.9567	96.4047	98.1046	85.3682	76.6497	117.041	38.0506	45.2765	42.6345	138.133	116.561	76.4758
VF_1171	tyrosine-specific transport protein	5.909	5.91289	6.68079	8.65046	10.0256	5.53491	5.11472	5.01063	6.08034	4.80477	4.90477	3.44522	5.77507	5.58416	5.55571
VF_1172	tyrosine-specific transport protein	11.118	10.0272	8.63539	11.0733	13.3572	11.4364	8.85865	9.3561	8.72847	6.36275	8.8619	6.50434	8.76397	9.54953	7.89359
VF_1173	lipoprotein%2C putative	2239.7	1668.1	993.703	1144.7	1176.36	877.155	1800.34	1300.36	885.879	787.854	838.034	652.901	2389.68	2231.53	1035.92
VF_1174	lipoprotein%2C putative	2396.32	2041.41	1708.17	2303.6	2246.92	3100.16	2029.15	1863.32	1682.03	2137.15	2154.48	2428.69	2902.84	2879.97	2348.92
VF_1175	conserved hypothetical protein	103.744	124.32	147.3	94.8613	128.013	116.508	119.743	151.132	174.009	107.204	156.459	175.734	154.871	108.091	132.838
VF_1176	L-serine deaminase I	18.4169	21.5203	26.4661	42.0083	30.325	34.4708	17.5829	23.2254	13.3069	23.3537	25.3396	21.1359	25.9707	35.7851	28.062
VF_1177	predicted serine transporter	30.2354	34.547	42.0957	111.334	81.1593	70.9372	25.2753	28.2301	18.5022	38.8301	51.3348	41.6629	25.2124	55.4324	35.1154
VF_1178	predicted NUDIX hydrolase	5.02999	5.76916	5.65589	4.18895	6.12715	4.75747	5.41078	4.2463	5.16807	2.9571	2.7187	4.60034	4.33334	4.60257	2.91105
VF_1179	aminodeoxychorismate synthase%2C subunit I	4.97736	4.89326	4.18216	6.26285	6.41492	5.83463	5.83027	4.92407	5.44468	3.42019	3.98734	3.56047	5.40505	6.75163	5.51237
VF_1180	anaerobic class I fumarate hydratase %28fumarase B%29	22.5684	20.9303	30.722	34.8296	26.4837	25.8707	27.2109	27.6318	34.5422	18.3616	21.3931	20.6709	32.7063	36.7272	41.4425
VF_1181	lipoprotein%2C putative	23.1537	29.5913	22.1296	29.5474	38.1237	38.1919	16.4896	21.2233	26.4574	22.7044	28.0084	20.2712	24.5444	33.1245	23.3126
VF_1182	acriflavin resistance periplasmic protein	15.0375	14.356	19.2718	22.8194	22.2169	19.6155	14.2087	17.8948	17.668	16.1627	19.2544	16.5434	19.2881	19.2902	19.6285
VF_1183	acriflavin resistance periplasmic protein	28.1868	24.2666	31.811	36.9044	33.7748	28.653	21.6721	26.2215	25.7061	19.271	21.7762	17.8783	30.6143	31.2778	30.4995
VF_1184	acriflavin resistance plasma membrane protein	15.5859	15.134	20.2773	26.9328	23.934	22.7975	13.5214	14.5575	13.0043	16.2052	21.4856	14.2674	16.1719	18.8059	16.605
VF_1185	hypothetical protein	167.145	221.329	180.959	190.009	248.43	308.304	153.493	199.034	221.575	146.983	183.293	257.239	160.504	225.207	245.679
VF_1186	cystathionine beta-lyase%2C PLP-dependent	28.4623	21.796	29.2426	33.3471	25.0537	23.7612	22.0234	24.684	22.1248	14.0439	19.551	11.4548	25.2638	29.4706	23.1701
VF_1187	hypothetical protein	67.5476	65.8976	47.305	58.2222	67.3833	61.7918	50.4086	53.4171	60.8657	26.1058	44.4722	46.583	54.8669	53.8576	39.4454
VF_1188	predicted Fe-containing alcohol dehydrogenase	48.4289	48.4068	63.2857	86.7522	66.8448	56.9912	40.6791	47.7395	40.523	39.8657	41.1273	34.1686	38.5444	49.3891	48.9172
VF_1189	GTP cyclohydrolase II	541.301	352.069	338.58	200.675	225.557	160.448	386.759	330.075	264.516	205.731	263.315	214.85	549.456	413.127	273.558
VF_1190	Uncharacterized iron-regulated protein	65.6345	92.5134	92.832	127.669	124.075	149.172	78.9795	106.016	73.3793	211.659	251.153	224.084	97.1563	101.075	111.909
VF_1191	Predicted thiol oxidoreductase	14.207	13.9079	18.1368	25.3148	17.801	22.337	15.5475	20.1947	15.6795	25.0203	30.1633	22.694	18.8949	16.6539	18.0545
VF_1192	predicted periplasmic lipoprotein	13.4288	13.4723	19.0624	17.848	16.5768	18.2695	15.1498	16.5262	11.3284	25.4	27.0429	17.9289	18.1335	16.9708	15.0712
VF_1193	hypothetical protein	9.71862	9.88661	12.7367	22.8022	18.7069	22.9862	11.9361	14.8263	8.79224	22.7717	28.1981	18.0198	12.9376	13.2532	14.3541
VF_1194	predicted metal-binding enzyme	76.7126	80.54	86.7744	105.306	102.047	77.6795	73.2936	76.3885	72.9426	77.3171	101.746	83.9086	88.7532	93.4486	71.4379
VF_1195	conserved hypothetical protein	316.334	264.954	353.514	461.557	405.933	352.333	234.686	269.739	228.372	234.991	291.223	290.995	312.695	322.763	250.774
VF_1196	conserved hypothetical protein	47.633	42.0863	37.3354	29.2455	28.6027	24.8063	35.623	39.4341	38.2463	14.9524	26.8229	22.9191	41.2645	46.8592	27.3696
VF_1197	tyrosine transporter	43.6369	50.4921	36.881	35.2671	45.1819	31.8708	30.3812	37.1341	32.281	16.3918	27.2639	17.9593	29.5691	36.0575	19.9014
VF_1198	putative competence-damage protein	188.399	181.087	242.995	232.503	232.154	219.992	179.893	210.702	187.486	196.377	237.672	209.273	228.438	185.42	186.864
VF_1199	iron-sulfur cluster-binding protein%2C putative	500.413	505.538	402.803	553.766	696.889	754.172	362.092	502.516	454.888	279.23	590.679	582.511	453.884	410.623	379.748
VF_1200	GGDEF domain protein	68.9031	73.4414	65.8229	89.4987	99.5854	111.248	42.2041	55.1754	54.181	35.9611	59.4398	37.7734	44.5366	53.0488	38.8781
VF_1201	ribonucleoside diphosphate reductase 1%2C beta subunit%2C ferritin-like protein	125.331	120.696	90.7654	130.159	118.119	82.914	84.0885	82.8468	54.2589	53.9355	60.8485	47.5052	104.789	111.741	62.2108
VF_1202	ribonucleoside diphosphate reductase 1%2C alpha subunit	67.6084	82.3138	75.1142	143.09	136.076	128.223	54.7557	57.9751	50.3265	82.7437	96.6262	78.0054	76.6303	101.485	68.1415
VF_1203	bifunctional 3-demethylubiquinone-9 3-methyltransferase%2F 2-octaprenyl-6-hydroxy phenol methylase	122.459	90.2927	96.4661	74.0635	80.8272	84.9452	89.4909	104.749	136.798	51.0276	66.8902	60.1759	127.553	110.964	87.1026
VF_1204	DNA gyrase %28type II topoisomerase%29%2C subunit A	101.684	83.8031	106.825	149.291	120.826	119.596	74.8897	95.5375	70.312	80.4201	100.146	82.5869	91.2599	91.7164	91.4239
VF_1205	conserved hypothetical protein	60.9434	69.1395	69.7186	63.422	72.7741	54.8929	38.7933	48.1992	40.5479	42.8028	60.4624	50.1385	54.4633	73.042	43.3387
VF_1206	phosphoesterase%2C PAP2 family	264.593	190.196	218.641	124.203	144.539	143.48	212.782	242.757	313.934	104.316	107.31	99.5592	313.403	191.989	186.617
VF_1207	predicted chaperone	87.0442	61.5964	73.8506	44.1491	39.5779	34.203	67.6205	66.7755	65.3644	28.4767	31.0334	28.8877	91.1009	66.4697	49.7481
VF_1208	conserved protein	5.20046	4.15398	4.51858	3.64358	5.61494	4.59542	4.65488	5.83699	4.28736	3.20261	4.35999	2.95104	6.85208	8.02076	4.21868
VF_1209	membrane metalloprotease	16.5519	17.2226	16.5479	16.241	20.306	14.0849	13.4302	14.6783	16.4169	5.55755	8.88078	8.83109	14.965	14.5045	10.215
VF_1210	similarity to Gram-positive sporulation control protein Spo0M	36.4123	42.4174	42.9197	33.1221	36.8335	31.8949	28.6812	33.9495	29.5308	19.0525	32.687	23.6915	34.4769	43.4262	30.0007
VF_1211	conserved protein	33.8495	35.6378	23.8247	28.3064	44.4984	36.1933	23.1184	33.0985	27.4652	15.0803	24.7374	20.7372	24.6831	23.4304	18.4458
VF_1212	lactoylglutathione lyase	3.41471	3.3337	5.11949	3.13295	3.80208	2.55321	4.71022	4.09882	6.32137	1.68051	2.33269	1.52248	6.62381	4.10631	4.08267
VF_1213	hypothetical protein	13.6948	12.659	10.8955	17.6382	23.7836	23.8283	14.4905	13.2926	14.7135	6.46299	12.2552	5.87554	15.1503	12.6978	9.35855
VF_1214	threonyl-tRNA synthetase	583.322	555.481	518.201	766.066	801.716	693.831	629.868	751.215	645.842	515.533	659.926	643.54	657.532	699.924	480.198
VF_1216	protein chain initiation factor IF-3	6058.33	6999.48	6331.2	4472.26	5470.82	4862.35	5604.75	5786.78	6297.56	4097.38	4632.75	5212.45	5746.74	5308.83	5484.61
VF_1217	50S ribosomal subunit protein L35	398.618	583.124	465.375	571.341	434.949	409.338	902.985	838.727	574.951	428.11	526.012	351.321	725.478	695.978	352.578
VF_1218	50S ribosomal subunit protein L20	336.035	383.095	358.038	257.787	247.389	218.613	399.842	429.275	300.936	204.196	292.066	232.45	348.639	339.772	265.972
VF_1219	oxidoreductase NAD-binding domain protein	9.74311	9.19683	9.614	8.85057	10.627	8.04255	7.17443	8.06624	10.7593	4.20372	6.11247	6.91502	9.61872	10.5356	7.12706
VF_1220	Hemin import ATP-binding protein HmuV	3.31864	5.53217	5.4081	15.3035	10.2821	13.0422	3.8708	4.60206	3.00245	9.12271	14.8274	11.494	8.74522	7.93466	10.4013
VF_1221	hemin transport system permease protein HmuU	0.903254	1.26983	1.74692	5.44968	4.45199	5.11481	1.08268	2.19321	1.03629	4.06663	5.48988	3.89836	2.95149	2.91687	2.31371
[truncated: 2,794 more rows]
